# Supplementary material for: Loss of peroxiredoxin-2 exacerbates eccentric contraction-induced force loss in dystrophin-deficient muscle
Source: Nat Commun. 2018 Nov 30;9:5104. doi: 10.1038/s41467-018-07639-3 (PMC6269445; doi:10.1038/s41467-018-07639-3)
Supplement: Supplementary file 2 — Supplementary Data 1 [file 41467_2018_7639_MOESM2_ESM.xlsx]

## Sheet: Sheet1
Supplementary Data 1. Initial identification of proteins found in iTRAQ proteomic screen.
	iTRAQ Label	Mouse Genotype
	113	mdx
	114	mdx
	115	mdx
	116	mdx/Actg1-TG
	117	mdx/Actg1-TG
	118	mdx/Actg1-TG
	119	mdx/Actg1-TG
	121	mdx/Actg1-TG
Protein N	Unused ProtScore	Total ProtScore	% Coverage	Accession #	Name	Species	Peptides (95%)	114:113	115:113	116:113	117:113	118:113	119:113	121:113
1	3345.11	3345.11	68.8	gi|77812697	titin isoform N2-A [Mus musculus]	Mus musculus	2059	1.0028	0.9057	0.8731	0.988	0.8469	0.9585	1.0066
2	606.07	606.44	76.9	gi|148222065	nebulin [Mus musculus]	Mus musculus	489	0.9897	0.9041	0.8552	0.9778	0.8288	0.9423	1.0099
3	598.85	602.31	90.3	gi|67189167	myosin-4 [Mus musculus]	Mus musculus	977	1.0011	0.8498	0.8443	0.9464	0.6912	0.896	0.9485
4	339.94	342.69	62.3	gi|254675251	plectin isoform 1d [Mus musculus]	Mus musculus	182	0.9845	1.0143	0.9808	0.9914	1.0159	0.9823	1.0534
5	206.82	209.83	60.1	gi|124487139	filamin-C [Mus musculus]	Mus musculus	119	1.0063	1.0384	0.888	1.0118	1.0729	1.0046	1.0611
6	202.93	204.56	40.5	gi|145046267	ryanodine receptor 1 [Mus musculus]	Mus musculus	138	0.9861	1.0264	0.9663	0.9612	0.9284	0.9442	0.979
7	186.38	190.19	78.7	gi|170763465	myomesin 2 [Mus musculus]	Mus musculus	154	1.0051	0.9101	0.8505	0.9918	0.8236	0.9464	1.0202
8	182.17	186.53	42.3	gi|345842337	obscurin isoform 2 [Mus musculus]	Mus musculus	105	0.9727	0.9469	0.9214	0.9638	0.9332	0.9351	0.9886
9	181.15	183.55	84.7	gi|6755256	glycogen phosphorylase, muscle form [Mus musculus]	Mus musculus	201	1.0735	0.9311	0.9237	1.0608	0.8591	0.9492	1.0107
10	173.45	179.99	73.2	gi|145279198	myomesin-1 isoform 2 [Mus musculus]	Mus musculus	121	1.0071	0.902	0.8502	0.9919	0.8316	0.9566	0.9996
11	164.6	166.85	86.2	gi|7304855	alpha-actinin-3 [Mus musculus]	Mus musculus	183	0.9774	0.9307	0.9169	1.0154	0.7956	0.9198	1.0242
12	161.84	163.44	75.3	gi|36031132	sarcoplasmic/endoplasmic reticulum calcium ATPase 1 [Mus musculus]	Mus musculus	218	1.0009	0.8576	0.8694	0.9098	0.7667	0.9025	0.9648
13	143.24	144.79	81.3	gi|268370244	myosin-binding protein C, fast-type isoform 2 [Mus musculus]	Mus musculus	117	0.9853	0.8467	0.8472	0.9819	0.7339	0.9443	0.9514
14	142.61	553.82	88.2	gi|82524274	myosin-1 [Mus musculus]	Mus musculus	847	0.9666	0.9632	0.8922	1.0992	1.1003	1.0934	1.2167
15	135.18	139.27	70.9	gi|40254303	myosin binding protein C, slow type isoform 2 [Mus musculus]	Mus musculus	98	0.9491	0.9366	0.7643	1.0366	0.9422	1.0307	1.0859
16	127.03	127.73	98.1	gi|439253893	actin, alpha skeletal muscle [Mus musculus]	Mus musculus	343	0.9722	0.8506	0.6837	0.8639	0.7857	0.8312	1.0123
17	120.27	122.92	37.4	gi|339895748	collagen alpha-3(VI) chain isoform 2 precursor [Mus musculus]	Mus musculus	63	0.911	0.9254	0.9545	0.8761	0.9276	0.9586	0.9158
18	115.25	115.66	98.6	gi|6671539	fructose-bisphosphate aldolase A isoform 2 [Mus musculus]	Mus musculus	188	1.039	0.9076	0.9135	1.0591	0.8713	0.9849	1.1654
19	110.27	110.83	93.7	gi|6671762	creatine kinase M-type [Mus musculus]	Mus musculus	310	1.0358	0.8613	0.7853	0.9339	0.7144	0.8946	0.9753
20	107.16	107.7	92.1	gi|359807367	pyruvate kinase isozymes M1/M2 isoform 2 [Mus musculus]	Mus musculus	115	1.0136	0.9483	0.9119	0.9964	0.8773	0.918	1.0364
21	106.63	107.02	65.1	gi|34328108	collagen alpha-1(I) chain precursor [Mus musculus]	Mus musculus	118	0.9869	0.8983	0.8099	0.8911	0.9937	1.1657	0.8249
22	103.53	105.04	59.8	gi|124486747	glycogen debranching enzyme [Mus musculus]	Mus musculus	73	1.038	0.9808	0.982	1.0175	0.9229	0.9637	1.0188
23	95.18	96.5	73.7	gi|163310765	serum albumin precursor [Mus musculus]	Mus musculus	87	1.2059	1.1324	1.0716	0.9333	0.916	1.3968	0.996
24	94.26	94.3	63.4	gi|111120329	collagen alpha-2(I) chain precursor [Mus musculus]	Mus musculus	92	1.1513	1.0764	0.9727	1.0461	1.0898	1.4126	0.9738
25	87.71	138.78	75.4	gi|157951643	alpha-actinin-2 [Mus musculus]	Mus musculus	119	1.0712	1.0164	0.9533	1.1184	1.0864	1.1036	1.151
26	83.95	85.16	67.1	gi|254553348	6-phosphofructokinase, muscle type [Mus musculus]	Mus musculus	65	1.0223	0.9198	0.9512	1.0552	0.9593	0.9997	1.0591
27	83.82	84.7	81.6	gi|6679651	beta-enolase [Mus musculus]	Mus musculus	123	1.0176	0.8671	0.8425	1.0595	0.7947	0.989	1.1092
28	81.09	83.13	77.2	gi|6680748	ATP synthase subunit alpha, mitochondrial precursor [Mus musculus]	Mus musculus	102	1.1533	1.0895	1.0331	1.1231	1.1538	1.0683	1.2255
29	80.39	81.72	72.1	gi|18079339	aconitate hydratase, mitochondrial precursor [Mus musculus]	Mus musculus	56	1.1747	0.9393	0.8103	1.0148	0.9614	0.9897	1.0876
30	80.05	80.15	97	gi|6679937	glyceraldehyde-3-phosphate dehydrogenase [Mus musculus]	Mus musculus	155	1.0106	0.851	0.8574	1.0534	0.8676	0.9537	1.0959
31	77.7	81.03	82.3	gi|33563250	desmin [Mus musculus]	Mus musculus	71	1.0361	1.0277	1.0685	0.9702	1.1339	1.093	1.0846
32	74.25	78.77	85.2	gi|256000780	tropomyosin alpha-1 chain isoform 1 [Mus musculus]	Mus musculus	79	0.9289	0.7694	0.7858	0.9631	0.6736	0.9651	0.9774
33	72.71	73.08	79.7	gi|227330633	phosphoglucomutase-2 [Mus musculus]	Mus musculus	52	0.9813	0.8983	0.9222	1.0105	0.8221	0.9319	1.0128
34	69.72	70.22	72.2	gi|31981302	annexin A6 isoform a [Mus musculus]	Mus musculus	46	0.7939	0.7568	0.8629	0.7527	0.7573	0.7551	0.7743
35	68.69	69.51	54.8	gi|34328417	sarcalumenin precursor [Mus musculus]	Mus musculus	57	1.0005	0.834	0.8367	0.9086	0.7722	0.9117	0.9181
36	65.49	66	65	gi|31981690	heat shock cognate 71 kDa protein [Mus musculus]	Mus musculus	49	0.9397	0.8599	0.9657	0.9876	0.8524	1.0302	0.967
37	65.16	67.05	49.9	gi|226423933	collagen alpha-1(III) chain precursor [Mus musculus]	Mus musculus	73	1.1186	0.7903	0.776	0.8843	0.8209	0.8417	0.7263
38	65.05	65.78	33	gi|163965357	nascent polypeptide-associated complex subunit alpha isoform a [Mus musculus]	Mus musculus	32	0.9801	0.9268	0.9758	0.9895	0.9961	0.9842	0.9857
39	64.96	66.03	48.6	gi|356582477	2-oxoglutarate dehydrogenase, mitochondrial isoform 1 [Mus musculus]	Mus musculus	38	1.1437	1.0173	0.8922	1.0541	1.0167	1.0623	1.0811
40	61.56	64.78	61.3	gi|27369581	calcium-binding mitochondrial carrier protein Aralar1 [Mus musculus]	Mus musculus	44	1.1368	1.1046	0.9659	1.0548	1.0533	1.0095	1.0888
41	58.11	58.5	66.9	gi|254553458	glucose-6-phosphate isomerase [Mus musculus]	Mus musculus	52	0.9991	0.9322	0.9172	1.0222	0.8363	0.9692	0.9907
42	57.32	57.88	78.2	gi|148747424	ADP/ATP translocase 1 [Mus musculus]	Mus musculus	70	1.1418	0.9303	0.8748	1.0864	0.9586	1.0275	1.0785
43	56.24	57.73	61.9	gi|225543319	transitional endoplasmic reticulum ATPase [Mus musculus]	Mus musculus	31	0.9481	0.8893	0.9976	1.0024	1.0273	1.0099	1.0156
44	55.88	56.15	82.8	gi|31982186	malate dehydrogenase, mitochondrial precursor [Mus musculus]	Mus musculus	55	1.1905	1.0047	0.884	1.1083	0.992	1.0414	1.1246
45	55.3	55.61	60.1	gi|229892322	NADH-ubiquinone oxidoreductase 75 kDa subunit, mitochondrial precursor [Mus musculus]	Mus musculus	30	1.1389	1.0349	0.9696	1.0429	1.078	1.0467	1.1326
46	55	55.4	61.7	gi|114431240	AMP deaminase 1 [Mus musculus]	Mus musculus	43	0.99	0.9771	0.9563	1.0193	0.8755	0.9726	0.9035
47	54.78	56.16	78.7	gi|70778976	phosphoglycerate kinase 1 [Mus musculus]	Mus musculus	51	1.0478	0.8798	0.8547	1.0118	0.8078	0.9597	1.0041
48	53.86	54.38	53.6	gi|33859811	trifunctional enzyme subunit alpha, mitochondrial precursor [Mus musculus]	Mus musculus	36	1.1701	1.0603	0.9313	1.0723	1.0205	1.082	1.1238
49	53.71	53.8	65.6	gi|6754036	aspartate aminotransferase, mitochondrial [Mus musculus]	Mus musculus	41	1.177	1.0956	0.9992	1.1543	1.1282	1.1142	1.2378
50	53.28	53.83	67.5	gi|358439544	mitochondrial inner membrane protein isoform 5 [Mus musculus]	Mus musculus	27	1.0779	1.0715	0.9841	1.0735	1.0093	1.0279	1.1348
51	51.37	51.86	61.3	gi|20330802	serotransferrin precursor [Mus musculus]	Mus musculus	32	1.1593	1.1	1.0849	0.9429	0.9304	1.2106	0.9734
52	50.59	51.38	61.5	gi|162287370	prelamin-A/C isoform A [Mus musculus]	Mus musculus	26	0.9761	0.933	0.9467	0.933	0.9249	0.9297	0.9076
53	50.35	51.1	83.7	gi|31980648	ATP synthase subunit beta, mitochondrial precursor [Mus musculus]	Mus musculus	69	1.1936	1.0734	0.9548	1.1418	1.1122	1.1063	1.274
54	50	50.49	77.6	gi|257743039	L-lactate dehydrogenase A chain isoform 2 [Mus musculus]	Mus musculus	42	0.9551	0.8581	0.8535	0.9864	0.8035	0.9273	1.0508
55	49.7	49.76	95.7	gi|29789016	myosin light chain 1/3, skeletal muscle isoform isoform 1f [Mus musculus]	Mus musculus	96	1.0174	0.8699	0.8532	0.9992	0.792	0.9731	0.993
56	49.07	50.67	48.7	gi|33859482	elongation factor 2 [Mus musculus]	Mus musculus	32	0.9914	0.9836	1.0395	0.9809	0.9705	1.0001	0.9974
57	48.71	51.26	41.7	gi|30409956	sodium/potassium-transporting ATPase subunit alpha-2 precursor [Mus musculus]	Mus musculus	26	1.0235	0.9524	0.9555	1.0358	0.9545	0.9743	1.018
58	48.68	49.42	50.9	gi|7305143	hexokinase-2 [Mus musculus]	Mus musculus	27	1.0941	1.0878	0.9735	1.115	1.1634	1.0352	1.1644
59	47.94	48.11	66.6	gi|13385942	citrate synthase, mitochondrial precursor [Mus musculus]	Mus musculus	35	1.1815	0.9564	0.8805	1.0784	0.9911	1.0529	1.121
60	47.6	59.34	66.4	gi|38259206	creatine kinase S-type, mitochondrial precursor [Mus musculus]	Mus musculus	54	1.1591	1.063	0.999	1.2692	1.192	1.2157	1.3866
61	47.35	48.3	33	gi|153791270	laminin subunit gamma-1 precursor [Mus musculus]	Mus musculus	24	0.9337	1.0206	0.9878	0.9606	0.9746	0.9325	0.9421
62	46.98	48.81	17.5	gi|183979966	basement membrane-specific heparan sulfate proteoglycan core protein precursor [Mus musculus]	Mus musculus	26	0.9699	1.0198	0.9836	1.0046	0.9803	0.9897	0.9964
63	46.68	47.05	56.3	gi|84872219	LIM domain-binding protein 3 isoform d [Mus musculus]	Mus musculus	51	1.0455	0.9227	0.8833	1.0485	0.9179	1.0025	1.0759
64	46.63	47.82	20	gi|117647249	laminin subunit alpha-2 precursor [Mus musculus]	Mus musculus	25	0.9714	0.97	0.9572	0.9636	0.9468	0.9438	0.9694
65	46.4	46.98	76.3	gi|160298209	aspartate aminotransferase, cytoplasmic [Mus musculus]	Mus musculus	34	1.1486	1.0108	0.9071	1.1039	1.0999	1.1072	1.2383
66	45.99	46.87	55.3	gi|40556608	heat shock protein HSP 90-beta [Mus musculus]	Mus musculus	28	0.9607	0.9103	1.1681	0.976	1.0611	1.0501	0.9912
67	45.87	46.49	55.9	gi|124487329	kelch repeat and BTB domain-containing protein 10 [Mus musculus]	Mus musculus	29	0.9953	0.932	1.0029	1.0361	1.0003	1.0293	1.0701
68	45.78	46.13	92.3	gi|7949078	myosin regulatory light chain 2, skeletal muscle isoform [Mus musculus]	Mus musculus	98	1.0024	0.8682	0.8544	0.9874	0.7691	0.9621	0.9801
69	43.73	43.85	55.9	gi|224922806	glycerol-3-phosphate dehydrogenase, mitochondrial precursor [Mus musculus]	Mus musculus	24	1.062	1.0761	0.9719	1.0824	1.0141	1.0092	1.1028
70	43.67	44.35	87	gi|6678097	serpin B6 isoform b [Mus musculus]	Mus musculus	35	0.8909	0.6926	0.7846	0.8746	0.7194	0.8008	0.8396
71	43.15	58.45	73.6	gi|31982755	vimentin [Mus musculus]	Mus musculus	38	0.9444	1.0524	1.2931	0.9087	1.2072	1.2055	0.9801
72	42.37	43.11	76.4	gi|84781791	myotilin [Mus musculus]	Mus musculus	28	1.0434	0.9808	0.9728	1.1123	1.0707	1.0844	1.088
73	41.91	42.12	63.3	gi|6681273	elongation factor 1-alpha 2 [Mus musculus]	Mus musculus	37	0.9446	0.7882	0.8492	0.954	0.81	0.9234	0.985
74	41.83	42.19	52.3	gi|23956084	very long-chain specific acyl-CoA dehydrogenase, mitochondrial precursor [Mus musculus]	Mus musculus	29	1.2088	1.0563	0.9237	1.1299	1.098	1.1152	1.165
75	41.82	43.03	75.1	gi|6753966	glycerol-3-phosphate dehydrogenase [NAD(+)], cytoplasmic [Mus musculus]	NAD(+)	28	1.044	0.8805	0.8608	1.0506	0.8342	0.9581	1.0168
76	41.67	41.82	62	gi|21314832	UTP--glucose-1-phosphate uridylyltransferase [Mus musculus]	Mus musculus	20	0.9131	0.9439	0.8663	1.0564	0.9463	1.0027	1.0731
77	41.46	41.62	61	gi|226823367	fumarate hydratase, mitochondrial precursor [Mus musculus]	Mus musculus	26	1.1855	1.008	0.9321	1.0788	1.1011	1.0679	1.1898
78	40.98	41.2	58.7	gi|6679261	pyruvate dehydrogenase E1 component subunit alpha, somatic form, mitochondrial precursor [Mus musculus]	Mus musculus	26	1.123	1.0805	0.9664	1.0857	1.0501	1.0326	1.1277
79	40.45	475.23	85.2	gi|205830428	myosin heavy chain IIa [Mus musculus]	Mus musculus	687	1.7052	1.5995	0.8364	1.294	1.4614	2.3188	1.2584
80	40.36	42.46	63.4	gi|22165384	tubulin beta-4B chain [Mus musculus]	Mus musculus	38	1.0416	0.9208	0.8977	1.0064	0.8658	0.9888	1.0942
81	39.79	44.1	19	gi|134288917	cytoplasmic dynein 1 heavy chain 1 [Mus musculus]	Mus musculus	26	0.9304	1.0107	1.0689	0.9703	1.0184	0.9847	0.9629
82	39.24	39.86	34.3	gi|444189294	ubiquitin-like modifier-activating enzyme 1 isoform 1 [Mus musculus]	Mus musculus	22	1.0054	0.9417	0.9966	1.0128	0.9773	0.9835	0.9954
83	39.17	40.71	42.4	gi|162287165	carnitine O-palmitoyltransferase 1, muscle isoform [Mus musculus]	Mus musculus	22	1.0963	1.1427	1.0391	1.068	1.1521	1.0715	1.1574
84	39.02	39.08	88.3	gi|6755963	voltage-dependent anion-selective channel protein 1 [Mus musculus]	Mus musculus	38	1.2071	0.984	0.8124	1.1018	0.9308	1.0353	1.0002
85	38.81	102.63	92.5	gi|6671509	actin, cytoplasmic 1 [Mus musculus]	Mus musculus	200	0.9863	0.9596	6.3754	6.7679	5.1511	5.5646	4.3297
86	38.58	38.66	78.6	gi|226958349	triosephosphate isomerase [Mus musculus]	Mus musculus	51	0.9901	0.8469	0.809	0.9734	0.7959	0.9291	1.0572
87	38.46	38.88	33.8	gi|153945840	phosphorylase b kinase regulatory subunit alpha, skeletal muscle isoform isoform 1 [Mus musculus]	Mus musculus	23	1.0354	0.9869	0.9566	1.0302	0.9107	0.954	1.0495
88	38.35	38.71	57.8	gi|22267442	cytochrome b-c1 complex subunit 2, mitochondrial precursor [Mus musculus]	Mus musculus	39	1.1273	0.9792	0.889	1.0741	1.0659	1.0629	1.1363
89	38.04	38.06	66.8	gi|9256624	phosphoglycerate mutase 2 [Mus musculus]	Mus musculus	35	0.9762	0.7946	0.8693	1.0281	0.7443	0.9912	1.1746
90	38.01	38.32	60.4	gi|46593021	cytochrome b-c1 complex subunit 1, mitochondrial precursor [Mus musculus]	Mus musculus	33	1.1109	1.0082	0.9316	1.0687	1.1222	1.0516	1.1981
91	36.88	37.03	76.9	gi|31982861	carbonic anhydrase 3 [Mus musculus]	Mus musculus	46	1.2785	1.0521	0.8971	1.4083	1.1493	1.4416	1.5655
92	36.69	38.51	33.4	gi|254692880	cullin-associated NEDD8-dissociated protein 2 [Mus musculus]	Mus musculus	24	1.034	1.0071	1.0441	0.9888	1.0152	0.9727	0.9958
93	36.16	36.17	95.2	gi|31982300	hemoglobin subunit beta-1 [Mus musculus]	Mus musculus	51	0.7794	1.1404	0.6238	1.0219	0.7697	0.7433	0.6839
94	35.93	36.55	43.9	gi|31560022	glycogen [starch] synthase, muscle [Mus musculus]	109603	25	1.0638	1.1531	1.0912	1.0802	1.1245	1.0069	1.1083
95	35.37	36.56	48.9	gi|183396771	60 kDa heat shock protein, mitochondrial [Mus musculus]	Mus musculus	18	1.1111	1.0368	1.0221	1.0871	1.0634	1.0773	1.1481
96	35.24	35.78	63.9	gi|46849708	succinyl-CoA ligase [ADP-forming] subunit beta, mitochondrial precursor [Mus musculus]	ADP-forming	22	1.2039	1.0163	0.9082	1.0887	0.9893	1.0316	1.1157
97	35.13	37.01	78.7	gi|254540027	malate dehydrogenase, cytoplasmic [Mus musculus]	Mus musculus	28	1.0863	0.9605	0.8891	1.0397	0.9848	1.0248	1.0908
98	34.54	37.78	38.4	gi|61743961	AHNAK nucleoprotein isoform 1 [Mus musculus]	Mus musculus	28	1.0395	1.0009	1.004	0.9372	1.0014	1.0254	1.0421
99	34.51	35	34.6	gi|31543942	vinculin [Mus musculus]	Mus musculus	18	0.9873	1.03	1.0054	0.9525	1.0271	0.9543	1.0385
100	33.91	34.23	58.2	gi|27370092	elongation factor Tu, mitochondrial isoform 1 [Mus musculus]	Mus musculus	18	1.0302	0.9272	0.9223	1.0173	0.9457	0.9721	1.0608
101	33.72	34.32	54.7	gi|54607098	succinate dehydrogenase [ubiquinone] flavoprotein subunit, mitochondrial precursor [Mus musculus]	75770.1	28	1.1441	1.0136	0.9178	1.0721	1.0959	1.097	1.1652
102	33.6	34.12	65.7	gi|18152793	pyruvate dehydrogenase E1 component subunit beta, mitochondrial precursor [Mus musculus]	Mus musculus	24	1.1204	1.1145	0.9976	1.1019	1.0292	1.0404	1.1564
103	33.13	34.08	32.8	gi|22203747	collagen alpha-2(VI) chain precursor [Mus musculus]	Mus musculus	20	0.8989	0.9464	0.966	0.8813	0.9702	0.9351	0.9576
104	33.07	33.38	86.4	gi|255708425	myoglobin [Mus musculus]	Mus musculus	37	1.2213	0.9608	0.746	1.1885	1.111	1.2545	1.4956
105	32.9	33.74	66.4	gi|18250284	isocitrate dehydrogenase [NAD] subunit alpha, mitochondrial precursor [Mus musculus]	NAD	23	1.2129	1.0376	0.8748	1.1149	1.0179	1.0454	1.1787
106	32.88	32.94	99.1	gi|31980767	parvalbumin alpha [Mus musculus]	Mus musculus	30	1.0637	0.7473	0.655	0.8978	0.7222	0.8793	0.8117
107	32.71	32.88	50.1	gi|31982856	dihydrolipoyl dehydrogenase, mitochondrial precursor [Mus musculus]	Mus musculus	22	1.1653	0.9475	0.8949	1.0981	0.9595	1.0594	1.1608
108	32.57	34.04	26	gi|31982223	laminin subunit beta-2 precursor [Mus musculus]	Mus musculus	18	0.9621	1.037	1.0235	0.9857	1.1466	1.0887	1.113
109	32.33	35.8	32.8	gi|153792766	synemin isoform M [Mus musculus]	Mus musculus	19	0.9724	1.0368	1.0288	0.9871	1.0196	0.9439	1.0265
110	31.97	33.38	63.2	gi|6671519	adenylosuccinate synthetase isozyme 1 [Mus musculus]	Mus musculus	24	1.0996	0.9714	0.9124	1.0431	0.9035	0.9554	1.027
111	31.71	32.07	63.7	gi|31982520	long-chain specific acyl-CoA dehydrogenase, mitochondrial precursor [Mus musculus]	Mus musculus	19	1.1637	1.0856	0.8894	1.0037	0.9775	1.0664	1.0712
112	31.29	34.85	48	gi|162461907	stress-70 protein, mitochondrial [Mus musculus]	Mus musculus	20	0.9884	0.9004	0.8781	0.9708	0.9413	0.969	1.0013
113	31.26	31.63	60.5	gi|6678467	tubulin alpha-4A chain [Mus musculus]	Mus musculus	25	0.8377	0.7735	0.8107	0.8462	0.7697	0.8491	0.7673
114	31.08	31.59	41.5	gi|227430322	calsequestrin-1 precursor [Mus musculus]	Mus musculus	31	0.9684	0.7455	0.7318	0.8787	0.6484	0.9002	0.8208
115	30.82	31.02	32.5	gi|226958463	synaptopodin-2 [Mus musculus]	Mus musculus	18	0.992	0.9431	0.9263	1.0724	0.9612	1.0043	1.0025
116	30.48	31.51	52.8	gi|19526814	NADH dehydrogenase [ubiquinone] flavoprotein 1, mitochondrial precursor [Mus musculus]	598427	17	1.1154	1.0369	0.9339	1.0193	1.0464	1.0182	1.0546
117	29.95	30.72	57.4	gi|121247302	tripartite motif-containing protein 72 [Mus musculus]	Mus musculus	18	0.91	0.8928	0.9172	0.9145	0.9068	0.9232	0.9224
118	29.67	30.61	60.7	gi|254692859	NADH dehydrogenase [ubiquinone] 1 alpha subcomplex subunit 9, mitochondrial precursor [Mus musculus]	79634.2	21	1.1767	1.1399	0.9875	1.1112	1.0941	1.0822	1.1732
119	29.15	32.56	19.1	gi|189409136	voltage-dependent L-type calcium channel subunit alpha-1S isoform 1 [Mus musculus]	Mus musculus	17	0.9978	1.0395	0.9764	0.9544	0.9187	0.9342	0.8847
120	29.07	57.17	79	gi|70794816	uncharacterized protein LOC433182 [Mus musculus]	Mus musculus	76	0.9228	0.8414	0.8603	0.9132	0.7755	0.8933	0.9074
121	28.43	28.74	41.4	gi|18700024	isocitrate dehydrogenase 3, beta subunit [Mus musculus]	Mus musculus	17	1.2344	1.0201	0.8948	1.1411	1.0014	1.0643	1.1718
122	28.34	68.14	86.6	gi|11875203	tropomyosin beta chain [Mus musculus]	Mus musculus	72	1.0557	0.8933	0.8634	0.9999	0.8185	0.9823	1.0902
123	28.28	28.34	63.1	gi|226874906	14-3-3 protein epsilon [Mus musculus]	Mus musculus	19	1.0417	0.9272	0.9273	1.002	0.9088	0.9838	1.0363
124	28.28	28.28	74.3	gi|116517336	four and a half LIM domains protein 1 isoform 2 [Mus musculus]	Mus musculus	17	1.1942	0.892	0.7085	1.1124	1.1661	1.1658	1.245
125	27.98	29.47	49.6	gi|31560705	long-chain-fatty-acid--CoA ligase 1 [Mus musculus]	Mus musculus	16	1.0493	0.9735	0.8779	1.0687	0.9512	1.0214	1.0981
126	27.8	28.02	72.3	gi|20070412	ATP synthase subunit O, mitochondrial precursor [Mus musculus]	Mus musculus	32	1.1737	0.9515	0.881	1.1076	0.9706	1.0753	1.2097
127	27.52	28.1	57.6	gi|29788764	adenylosuccinate lyase [Mus musculus]	Mus musculus	17	0.9789	1.0483	0.9832	1.0213	1.0361	0.928	0.9849
128	27.48	27.9	58.8	gi|407261592	PREDICTED: phosphate carrier protein, mitochondrial-like isoform 2 [Mus musculus]	Mus musculus	21	1.1484	0.9214	0.9016	1.1099	1.0274	1.02	1.1481
129	27.24	27.39	76.8	gi|311771692	adenylate kinase isoenzyme 1 isoform 2 [Mus musculus]	Mus musculus	30	1.0586	0.8748	0.8327	0.9977	0.7536	0.9665	0.9391
130	27.14	27.37	54	gi|225579033	isocitrate dehydrogenase [NADP], mitochondrial precursor [Mus musculus]	NADP	17	1.3699	1.1054	0.9981	1.082	1.14	1.2739	1.0104
131	26.99	27.24	78	gi|300069034	PDZ and LIM domain protein 5 isoform ENH4 [Mus musculus]	Mus musculus	23	0.9697	1.014	0.905	0.9746	0.8987	0.9831	1.0668
132	26.93	27.08	63.5	gi|13385168	cytochrome b-c1 complex subunit Rieske, mitochondrial [Mus musculus]	Mus musculus	17	1.1019	1.0008	0.8697	1.052	1.0561	1.0437	1.1511
133	26.88	27.04	57	gi|23346461	NADH dehydrogenase [ubiquinone] iron-sulfur protein 2, mitochondrial precursor [Mus musculus]	694704	18	1.1095	1.047	0.9517	1.0425	1.0322	1.019	1.1139
134	26.66	27.21	33.9	gi|6753484	collagen alpha-1(VI) chain precursor [Mus musculus]	Mus musculus	18	0.9211	1.0424	1.0207	0.9296	1.0097	0.9649	0.9526
135	26.6	27.15	66.8	gi|29126205	3-ketoacyl-CoA thiolase, mitochondrial [Mus musculus]	Mus musculus	16	1.1785	1.1218	0.9662	1.086	1.0721	1.131	1.1207
136	26.49	27.09	50.9	gi|6678087	alpha-1-antitrypsin 1-5 precursor [Mus musculus]	Mus musculus	22	0.9812	1.1167	1.4382	1.0541	1.0228	1.4188	1.1068
137	26.02	26.16	58.9	gi|236461142	SET and MYND domain-containing protein 1 isoform 2 [Mus musculus]	Mus musculus	21	0.9991	0.9144	0.8783	0.98	0.8842	0.9721	1.0463
138	26.02	26.16	54.3	gi|34328286	succinate dehydrogenase [ubiquinone] iron-sulfur subunit, mitochondrial precursor [Mus musculus]	75863.2	18	1.163	1.0439	0.9124	1.0637	1.0173	1.078	1.1583
139	25.96	28.46	32.4	gi|134031976	leucine-rich PPR motif-containing protein, mitochondrial precursor [Mus musculus]	Mus musculus	14	1.003	0.9611	1.058	1.0274	1.0146	1.0084	1.036
140	25.84	26.36	50.5	gi|6753060	annexin A5 [Mus musculus]	Mus musculus	14	0.9165	1.0574	1.0577	0.8925	1.0328	1.0011	0.906
141	25.81	26.22	46.2	gi|42415475	protein disulfide-isomerase precursor [Mus musculus]	Mus musculus	14	1.1576	0.9292	0.9837	0.9275	0.8836	0.9796	0.8732
142	25.73	25.96	37.6	gi|6753036	aldehyde dehydrogenase, mitochondrial precursor [Mus musculus]	Mus musculus	13	1.0847	0.9874	0.9918	1.0819	1.1149	1.0398	0.9803
143	25.61	26.33	40.2	gi|257796245	dihydrolipoyllysine-residue acetyltransferase component of pyruvate dehydrogenase complex, mitochondrial [Mus musculus]	Mus musculus	17	1.0834	0.8963	0.862	1.0364	0.9195	0.9805	0.9981
144	24.87	24.96	78.5	gi|158937312	heat shock protein beta-1 [Mus musculus]	Mus musculus	14	0.8729	0.8584	0.9868	0.9266	1.0007	0.9717	0.9465
145	24.82	25.56	69.4	gi|21312994	mitochondrial 2-oxoglutarate/malate carrier protein [Mus musculus]	Mus musculus	19	1.2242	1.0769	1.0372	1.2168	1.2404	1.1254	1.2276
146	24.73	24.73	80.1	gi|10946924	myozenin-1 [Mus musculus]	Mus musculus	33	0.9868	0.9588	0.8665	0.9774	0.854	0.9214	1.0661
147	24.5	24.88	17	gi|171543883	nidogen-1 precursor [Mus musculus]	Mus musculus	13	0.8696	0.918	0.9087	0.8897	0.8378	0.8617	0.8753
148	24.34	24.96	52.8	gi|6996913	annexin A2 [Mus musculus]	Mus musculus	13	0.9282	0.865	0.9981	0.9055	0.9576	1.0109	0.9369
149	24.3	25.38	36.1	gi|264681528	protein unc-45 homolog B [Mus musculus]	Mus musculus	15	0.9404	1.0188	1.1286	0.9767	0.9902	0.9733	0.9672
150	24.28	24.78	57.7	gi|7305305	protein NDRG2 isoform 1 [Mus musculus]	Mus musculus	16	1.0325	0.969	0.8769	1.0321	0.9132	0.9704	0.9627
151	24.13	24.21	40.7	gi|160358829	hemopexin precursor [Mus musculus]	Mus musculus	13	0.9915	0.9217	1.0527	0.9465	0.9159	1.2084	0.8483
152	24.12	24.19	51.4	gi|21704100	trifunctional enzyme subunit beta, mitochondrial precursor [Mus musculus]	Mus musculus	17	1.165	1.0436	0.9434	1.0185	1.0036	1.0581	1.1001
153	24.04	24.56	65.2	gi|227500281	electron transfer flavoprotein subunit alpha, mitochondrial [Mus musculus]	Mus musculus	16	1.1794	1.0844	0.9358	1.0891	1.1126	1.0676	1.1376
154	23.98	24.3	25.2	gi|161086896	voltage-dependent calcium channel subunit alpha-2/delta-1 isoform a preproprotein [Mus musculus]	Mus musculus	14	0.9945	0.9381	0.9027	0.955	0.8616	0.9503	0.9523
155	23.85	26.66	24.3	gi|82617575	bifunctional glutamate/proline--tRNA ligase [Mus musculus]	Mus musculus	13	0.9144	1.1084	1.1487	0.9826	0.9928	0.9873	0.9541
156	23.8	23.95	49.3	gi|163838641	ATP synthase subunit gamma, mitochondrial isoform a [Mus musculus]	Mus musculus	15	1.1772	1.0222	0.9105	1.0854	1.0253	1.0588	1.1968
157	23.52	25.87	63.6	gi|160333304	apolipoprotein A-I preproprotein [Mus musculus]	Mus musculus	15	1.0954	1.1632	1.0372	0.9476	0.8128	1.1785	0.9824
158	23.5	23.64	34.4	gi|70778882	chaperone activity of bc1 complex-like, mitochondrial [Mus musculus]	Mus musculus	16	1.1785	1.1223	1.1163	1.1228	1.1131	1.1605	1.1208
159	23.4	23.91	41.3	gi|19527258	methylmalonate-semialdehyde dehydrogenase [acylating], mitochondrial precursor [Mus musculus]	598803	12	1.16	1.2261	1.1105	1.1063	1.1889	1.0502	1.1292
160	23.34	23.94	42.1	gi|21313536	dihydrolipoyllysine-residue succinyltransferase component of 2-oxoglutarate dehydrogenase complex, mitochondrial [Mus musculus]	Mus musculus	16	1.1141	0.9473	0.9058	1.1093	0.9813	1.0654	1.0441
161	23.19	23.37	50.1	gi|6680618	medium-chain specific acyl-CoA dehydrogenase, mitochondrial precursor [Mus musculus]	Mus musculus	14	1.1623	1.0523	0.9873	1.1086	1.0614	1.0829	1.1468
162	22.29	23.02	78	gi|6754084	glutathione S-transferase Mu 1 [Mus musculus]	Mus musculus	14	1.1457	1.0815	0.8913	1.0248	0.9869	1.0575	1.0411
163	22.01	22.55	71.2	gi|160298168	protein NipSnap homolog 2 [Mus musculus]	Mus musculus	15	1.1495	1.0309	0.8678	1.0626	0.9933	1.032	1.1352
164	21.88	28.3	63.3	gi|6755967	voltage-dependent anion-selective channel protein 3 isoform 2 [Mus musculus]	Mus musculus	20	1.1794	0.932	0.9035	1.1085	0.9873	1.0641	1.0496
165	21.87	22.62	33.1	gi|448261635	dynamin-1-like protein isoform c [Mus musculus]	Mus musculus	13	1.0246	1.026	1.0117	0.971	1.0002	1.0088	1.0119
166	21.66	22.12	39.2	gi|8394027	serine/threonine-protein phosphatase 2A 65 kDa regulatory subunit A alpha isoform [Mus musculus]	Mus musculus	12	0.9854	1.0624	0.9964	1.0109	0.9989	0.9855	0.9876
167	21.54	23.06	61	gi|6755965	voltage-dependent anion-selective channel protein 2 [Mus musculus]	Mus musculus	13	1.1063	1.1243	0.8789	1.0799	0.9923	1.0228	1.0832
168	21.38	21.75	44	gi|55742711	EH domain-containing protein 2 [Mus musculus]	Mus musculus	13	1	0.9787	0.9107	1.0187	1.0236	1.0065	0.9868
169	21.31	21.7	83.1	gi|6671746	cofilin-2 [Mus musculus]	Mus musculus	12	0.9776	0.8647	0.8806	0.9826	0.8783	0.9517	1.0163
170	21.26	21.76	37.6	gi|6671668	calpain-1 catalytic subunit [Mus musculus]	Mus musculus	11	0.9851	1.0178	0.9716	0.9745	1.0241	0.9749	1.0163
171	21.11	21.31	56.1	gi|38142460	electron transfer flavoprotein subunit beta [Mus musculus]	Mus musculus	12	1.1446	1.0223	0.9616	1.0718	1.0405	1.0692	1.0449
172	21	22.59	27.5	gi|51491845	clathrin heavy chain 1 [Mus musculus]	Mus musculus	9	0.9421	0.9864	1.08	0.9434	1.0635	1.0323	0.9486
173	20.75	20.81	47.1	gi|255958286	succinyl-CoA ligase [ADP/GDP-forming] subunit alpha, mitochondrial precursor [Mus musculus]	ADP/GDP-forming	14	1.1476	0.9477	0.9385	1.116	0.9855	1.0264	1.1161
174	20.72	20.8	71.9	gi|112181182	cytochrome c oxidase subunit 5A, mitochondrial precursor [Mus musculus]	Mus musculus	16	1.1467	1.1106	0.9508	1.1697	1.1395	1.0967	1.23
175	20.7	21.13	65.1	gi|21450129	acetyl-CoA acetyltransferase, mitochondrial precursor [Mus musculus]	Mus musculus	14	1.1249	0.9396	0.8648	1.0859	0.9409	1.0849	1.1435
176	20.68	20.9	46.9	gi|148747546	serine protease inhibitor A3K precursor [Mus musculus]	Mus musculus	13	1.0008	1.0225	1.2642	0.9354	0.829	1.2637	0.9189
177	20.43	22.03	29.8	gi|40789096	phosphorylase b kinase regulatory subunit beta [Mus musculus]	Mus musculus	12	1.0481	1.1375	0.981	1.042	0.9314	0.9702	1.068
178	20.43	20.77	53.4	gi|31982522	short-chain specific acyl-CoA dehydrogenase, mitochondrial precursor [Mus musculus]	Mus musculus	12	1.1258	1.073	1.0043	1.0709	1.0966	0.9986	1.1054
179	20.35	20.81	71	gi|110625954	NADH dehydrogenase [ubiquinone] flavoprotein 2, mitochondrial precursor [Mus musculus]	82664.1	11	1.0696	0.9822	0.9183	1.0412	0.9964	1.0105	1.0746
180	20.29	20.44	92.3	gi|145301578	hemoglobin subunit alpha [Mus musculus]	Mus musculus	26	0.7724	1.0621	0.6225	1.0185	0.7513	0.7446	0.6076
181	20.21	20.49	27.9	gi|29611659	synaptopodin 2-like protein [Mus musculus]	Mus musculus	14	1.0163	0.9989	1.0302	1.0265	1.0217	1.0132	1.0727
182	20.19	20.36	36.9	gi|160707958	annexin A7 [Mus musculus]	Mus musculus	13	0.8701	0.9372	1.0422	0.9062	0.9579	0.9612	0.9607
183	20.15	20.21	43.5	gi|6681143	decorin preproprotein [Mus musculus]	Mus musculus	11	0.9637	0.9043	0.7907	0.8537	0.7596	0.8792	0.8666
184	20.13	20.35	69.7	gi|254750727	troponin T, fast skeletal muscle isoform 8 [Mus musculus]	Mus musculus	33	0.933	0.7831	0.775	0.9495	0.7276	0.8142	0.8697
185	19.91	20.34	78.6	gi|6678391	troponin I, fast skeletal muscle [Mus musculus]	Mus musculus	25	1.0147	0.9259	0.8795	1.0302	0.8153	0.9545	1.0295
186	19.65	19.82	49.8	gi|58037117	NADH dehydrogenase [ubiquinone] iron-sulfur protein 3, mitochondrial precursor [Mus musculus]	80964.1	12	1.1336	1.0199	1.0099	0.9785	0.9709	0.9242	0.9441
187	19.63	26.46	43.8	gi|254540168	78 kDa glucose-regulated protein precursor [Mus musculus]	Mus musculus	17	0.9314	0.9472	0.9955	0.9291	0.9823	0.9756	0.9493
188	19.53	19.95	78.8	gi|14149635	fatty acid-binding protein, adipocyte [Mus musculus]	Mus musculus	11	1.0346	1.0117	1.0884	1.0489	0.9699	1.0191	0.9299
189	19.36	19.99	43	gi|226693339	voltage-dependent L-type calcium channel subunit beta-1 isoform D [Mus musculus]	Mus musculus	12	1.0164	0.9114	0.9418	1.0071	0.8681	0.9922	0.9168
190	19.34	19.62	52.5	gi|126723336	prohibitin-2 [Mus musculus]	Mus musculus	13	1.0829	1.0572	1.0325	1.0618	1.1083	1.0375	1.1218
191	19.31	22.06	15.5	gi|153792586	striated muscle-specific serine/threonine-protein kinase isoform 1 [Mus musculus]	Mus musculus	11	0.8754	0.9685	0.799	0.8711	0.8369	0.7978	0.9238
192	19.19	19.24	73	gi|55741460	protein DJ-1 [Mus musculus]	Mus musculus	13	1.0546	0.8654	0.8354	0.9907	0.7869	0.9562	1.0143
193	19.14	19.24	38.4	gi|157277950	radixin isoform a [Mus musculus]	Mus musculus	10	1.0738	0.8534	0.8089	0.8861	0.8732	0.873	0.8993
194	19.12	19.54	39.6	gi|160333372	lumican precursor [Mus musculus]	Mus musculus	12	1.0043	0.981	0.9265	0.9098	0.872	0.9721	0.9353
195	18.99	19.53	11.9	gi|118197277	fibrillin-1 precursor [Mus musculus]	Mus musculus	10	0.9743	1.0556	1.0387	0.9938	0.9833	1.0746	1.0165
196	18.95	19.06	56	gi|160707894	aldose reductase [Mus musculus]	Mus musculus	12	0.9589	0.8513	0.8568	0.9758	0.8187	0.9653	0.9955
197	18.77	19.03	53.2	gi|6680345	isocitrate dehydrogenase [NAD] subunit gamma 1, mitochondrial precursor [Mus musculus]	NAD	18	1.1656	1.0532	0.8724	1.0664	1.0109	1.0021	1.1808
198	18.77	18.81	43.6	gi|21450157	LIM and cysteine-rich domains protein 1 [Mus musculus]	Mus musculus	12	1.2335	1.0099	0.8591	1.0079	1.0969	1.0361	1.0349
199	18.76	18.92	53.2	gi|13385006	cytochrome c1, heme protein, mitochondrial [Mus musculus]	Mus musculus	20	1.0901	1.0116	0.9157	1.0708	1.1294	1.0687	1.1949
200	18.22	18.42	52.3	gi|78214312	ATP synthase subunit b, mitochondrial precursor [Mus musculus]	Mus musculus	10	1.1165	0.8744	0.8755	1.0486	0.9973	1.0184	1.1372
201	18.07	18.2	29.8	gi|110625979	elongation factor 1-gamma [Mus musculus]	Mus musculus	12	0.9045	0.8571	0.9462	0.9358	0.9162	0.9376	0.9201
202	18.05	24	23.1	gi|114326446	myosin-9 isoform 1 [Mus musculus]	Mus musculus	19	0.8959	1.1597	1.1327	0.9498	1.0649	1.025	0.987
203	18.02	18.11	41.1	gi|116089273	rab GDP dissociation inhibitor beta [Mus musculus]	Mus musculus	12	0.9328	0.8469	0.9164	0.9175	0.903	0.945	0.8904
204	17.89	18.01	60.4	gi|45597447	superoxide dismutase [Cu-Zn] [Mus musculus]	Cu-Zn	12	0.9628	0.9401	0.8704	0.9918	0.958	1.0271	1.1111
205	17.83	18.09	42.6	gi|6679567	polymerase I and transcript release factor [Mus musculus]	Mus musculus	10	1.0134	0.9813	0.9381	1.0025	0.9887	0.9915	1.1792
206	17.78	18.03	49.8	gi|6680047	guanine nucleotide-binding protein subunit beta-2-like 1 [Mus musculus]	Mus musculus	10	0.9791	0.9148	1.1001	0.9872	1.0554	1.0482	1.0036
207	17.68	17.78	37.1	gi|119372300	atlastin-2 isoform 1 [Mus musculus]	Mus musculus	10	0.9605	1.0179	1.0014	1.0038	0.9744	0.9693	1.0299
208	17.66	18.09	34.3	gi|30519943	sorting and assembly machinery component 50 homolog [Mus musculus]	Mus musculus	11	1.129	1.1253	1.0146	1.0711	1.1143	1.0219	1.1343
209	17.58	17.8	38.7	gi|6755054	phosphorylase b kinase gamma catalytic chain, skeletal muscle/heart isoform [Mus musculus]	Mus musculus	10	1.0309	1.0359	0.996	1.0365	0.9421	0.9748	1.0547
210	17.2	17.64	75.6	gi|6678371	troponin C, skeletal muscle [Mus musculus]	Mus musculus	19	0.9738	0.7962	0.8296	0.9561	0.7696	0.9048	0.8849
211	17.14	17.68	24.6	gi|110625935	kelch repeat and BTB domain-containing protein 5 [Mus musculus]	Mus musculus	11	0.9544	0.9346	0.928	0.9479	0.9996	0.9571	0.9515
212	17.14	17.27	51.8	gi|13195624	NADH dehydrogenase [ubiquinone] 1 alpha subcomplex subunit 10, mitochondrial precursor [Mus musculus]	77159.1	11	1.0793	0.9956	0.8764	1.046	1.0815	1.0294	1.1112
213	17.1	17.17	60.3	gi|28316760	histone H2B type 1-B [Mus musculus]	Mus musculus	14	1.0958	0.9573	0.9812	1.0079	0.9588	1.0335	1.004
214	17.07	17.48	31	gi|7710104	tropomodulin-4 [Mus musculus]	Mus musculus	9	1.0012	1.0569	0.9489	1.0335	1.0361	0.9916	1.1394
215	17.06	17.39	57.1	gi|166851828	ATP synthase subunit delta, mitochondrial precursor [Mus musculus]	Mus musculus	11	1.139	1.0491	0.9582	1.1278	1.0979	1.0785	1.2331
216	16.98	17.29	34	gi|251823939	protein-cysteine N-palmitoyltransferase HHAT-like protein [Mus musculus]	Mus musculus	11	1.0035	1.065	0.9983	0.9917	0.934	1.0118	1.0507
217	16.94	17.02	19.8	gi|226437651	triadin [Mus musculus]	Mus musculus	10	1.0021	0.8163	0.7817	0.8828	0.7554	0.8914	0.9461
218	16.91	17.1	41.9	gi|285402659	ribonuclease inhibitor isoform b [Mus musculus]	Mus musculus	9	0.7178	0.7232	0.725	0.755	1.0929	0.7171	0.7345
219	16.88	19.92	31.6	gi|160707921	annexin A11 [Mus musculus]	Mus musculus	11	0.9962	0.9403	0.9994	0.9776	0.9948	0.9847	0.9719
220	16.83	18.22	38.6	gi|229608920	prolargin precursor [Mus musculus]	Mus musculus	11	1.0032	1.0702	0.9772	1.0538	1.0272	1.0751	1.0425
221	16.83	17.03	39.3	gi|6753050	myc box-dependent-interacting protein 1 isoform 1 [Mus musculus]	Mus musculus	11	0.9579	0.8621	0.9189	0.9377	0.9001	0.9665	0.993
222	16.6	16.83	27.7	gi|326633194	junctophilin-2 [Mus musculus]	Mus musculus	8	0.9918	0.956	0.9016	0.9865	0.9365	0.9519	1.0187
223	16.58	16.73	42.7	gi|28077027	protein kinase C and casein kinase II substrate protein 3 [Mus musculus]	Mus musculus	9	1.0653	0.9715	0.9523	0.9649	0.9438	0.9429	1.0398
224	16.55	19.05	48.5	gi|6679299	prohibitin [Mus musculus]	Mus musculus	9	1.0034	0.959	0.9294	0.9959	0.9562	0.9876	1.0389
225	16.5	16.55	19.7	gi|133778931	histidine rich calcium binding protein precursor [Mus musculus]	Mus musculus	13	1.0296	1.0179	1.0663	1.0473	1.2748	1.1975	1.1826
226	16.38	18.58	89.5	gi|6753810	fatty acid-binding protein, heart [Mus musculus]	Mus musculus	16	1.1147	0.9277	0.8373	0.8884	0.8579	1.0239	1.0213
227	16.29	16.5	95	gi|21313679	ATP synthase subunit d, mitochondrial [Mus musculus]	Mus musculus	12	1.0926	0.9468	0.8693	1.0241	0.9571	0.9996	1.1586
228	16.28	16.45	81.5	gi|166197679	PDZ and LIM domain protein 7 isoform b [Mus musculus]	Mus musculus	12	1.0491	0.9507	0.8515	0.9556	0.8982	0.9326	1.0341
229	16.27	16.36	68.4	gi|6679078	nucleoside diphosphate kinase B [Mus musculus]	Mus musculus	10	0.9665	0.8198	0.8078	0.9511	0.8854	0.9745	1.0501
230	16.23	16.82	47.5	gi|13385680	2,4-dienoyl-CoA reductase, mitochondrial precursor [Mus musculus]	Mus musculus	8	1.1975	0.9735	0.8917	1.0412	0.9777	1.0874	1.1065
231	16.21	16.53	72.8	gi|6671549	peroxiredoxin-6 [Mus musculus]	Mus musculus	10	1.0291	1.1748	0.9337	0.9997	1.0138	1.0005	0.9702
232	16.07	16.23	72	gi|6671672	F-actin-capping protein subunit alpha-2 [Mus musculus]	Mus musculus	11	1.0258	0.9239	0.9355	1.0605	0.8753	1.01	1.0275
233	15.81	15.86	79.9	gi|6679439	peptidyl-prolyl cis-trans isomerase A [Mus musculus]	Mus musculus	13	0.8935	0.8999	1.0097	0.9229	0.8766	0.9783	0.7387
234	15.66	15.69	40.8	gi|289177082	asporin preproprotein [Mus musculus]	Mus musculus	11	0.9707	0.9491	0.933	0.8796	0.9489	0.9525	0.9219
235	15.36	15.39	71.1	gi|20070420	ES1 protein homolog, mitochondrial precursor [Mus musculus]	Mus musculus	9	1.1162	0.9741	0.8873	1.0674	1.0036	1.0904	1.0672
236	15.2	17.1	26.5	gi|28916693	gelsolin isoform 1 precursor [Mus musculus]	Mus musculus	9	0.9438	0.9815	1.1604	0.857	0.9829	0.9686	0.8453
237	15.17	16.51	28.2	gi|10181140	junctophilin-1 [Mus musculus]	Mus musculus	9	1.0118	0.9101	0.874	0.9411	0.8605	0.9434	0.9979
238	15.17	15.59	55.3	gi|6754976	peroxiredoxin-1 [Mus musculus]	Mus musculus	8	1.0124	0.8878	0.954	0.9277	0.8202	0.9575	0.9817
239	15.06	15.32	20.5	gi|171906557	protein-arginine deiminase type-2 [Mus musculus]	Mus musculus	8	0.963	1.1797	0.8139	1.1217	1.1031	1.3155	1.1235
240	14.99	15.1	59.7	gi|136429	Trypsin precursor cRAP	PIG	24	1.06	0.9768	1.2343	1.2254	1.1766	1.1035	1.2313
241	14.95	15.03	18	gi|328927083	microtubule-associated protein 4 isoform 4 [Mus musculus]	Mus musculus	8	0.979	0.9785	1.0347	0.9737	1.0265	0.9634	1.0169
242	14.92	15.21	69.8	gi|6753498	cytochrome c oxidase subunit 4 isoform 1, mitochondrial precursor [Mus musculus]	Mus musculus	13	1.1295	0.9797	0.901	1.0895	1.017	1.0325	1.149
243	14.86	15.22	22.7	gi|112293266	heat shock 70 kDa protein 4 [Mus musculus]	Mus musculus	8	0.9673	1.0749	1.2328	1.0334	1.1516	1.0283	0.9856
244	14.78	15.23	19.1	gi|31543330	NAD(P) transhydrogenase, mitochondrial precursor [Mus musculus]	Mus musculus	8	1.0872	1.026	0.9701	0.8352	0.8757	1.0822	1.0215
245	14.65	14.73	67.2	gi|9845265	ubiquitin-60S ribosomal protein L40 [Mus musculus]	Mus musculus	10	0.9958	0.939	0.9579	0.987	0.9062	1.0158	0.9832
246	14.63	14.87	63.6	gi|149263037	PREDICTED: cytochrome c oxidase subunit 5B, mitochondrial-like [Mus musculus]	Mus musculus	8	1.096	0.9899	0.8614	1.0648	0.9149	1.0358	1.1413
247	14.61	14.96	25.2	gi|6753322	T-complex protein 1 subunit delta [Mus musculus]	Mus musculus	7	0.9875	0.9226	1.099	0.9602	1.0473	1.0137	0.968
248	14.61	14.85	69.2	gi|21312012	NADH dehydrogenase [ubiquinone] 1 alpha subcomplex subunit 8 [Mus musculus]	80979.1	10	1.1347	0.9322	0.891	1.0645	0.954	1.0224	1.1243
249	14.51	14.67	61.1	gi|124248560	telethonin [Mus musculus]	Mus musculus	10	0.9126	0.9694	0.8933	0.9083	0.8682	0.8594	0.9175
250	14.5	14.53	43.5	gi|32880197	heterogeneous nuclear ribonucleoproteins A2/B1 isoform 2 [Mus musculus]	Mus musculus	7	1.1957	1.0085	1.009	0.897	1.0695	0.9963	0.8974
251	14.48	14.51	56	gi|6753530	alpha-crystallin B chain [Mus musculus]	Mus musculus	14	0.8782	1.0197	0.9705	1.0381	1.4128	1.3421	1.1232
252	14.46	14.5	46.1	gi|6671569	60S acidic ribosomal protein P0 [Mus musculus]	Mus musculus	7	1.0047	0.9022	1.0478	1.001	0.9882	1.0482	0.8855
253	14.3	14.65	38.4	gi|6680027	glutamate dehydrogenase 1, mitochondrial precursor [Mus musculus]	Mus musculus	7	0.9844	0.9814	1.0994	1.0026	1.1913	1.069	1.0592
254	14.3	14.42	23.9	gi|144922615	protein phosphatase 1 regulatory subunit 3A [Mus musculus]	Mus musculus	7	1.0315	1.02	1.0351	1.1024	1.0425	1.0243	1.0543
255	14.24	14.64	43.6	gi|20137008	biglycan precursor [Mus musculus]	Mus musculus	10	0.8793	1.0606	1.1331	0.9539	0.9337	1.0398	0.8919
256	14.19	14.34	58.2	gi|21313618	coiled-coil-helix-coiled-coil-helix domain-containing protein 3, mitochondrial precursor [Mus musculus]	Mus musculus	7	1.0956	1.0333	0.9952	1.0897	1.1353	1.0552	1.2232
257	14.17	14.57	19.4	gi|6755781	thrombospondin-4 precursor [Mus musculus]	Mus musculus	8	0.9024	1.266	1.2075	0.9914	1.2525	1.0673	0.9015
258	14.13	14.22	66	gi|46430493	histone H4 [Mus musculus]	Mus musculus	16	1.0498	0.9028	1.0049	0.9859	0.9304	0.9974	0.9481
259	14.03	14.08	67.3	gi|6680690	thioredoxin-dependent peroxide reductase, mitochondrial precursor [Mus musculus]	Mus musculus	12	1.0099	0.8488	0.7924	0.958	0.8136	0.8935	0.9493
260	14.02	14.42	25	gi|163644275	myosin light chain kinase 2, skeletal/cardiac muscle [Mus musculus]	Mus musculus	9	0.9547	0.9472	0.919	0.9932	0.8892	0.9357	0.9402
261	13.93	13.97	71.4	gi|6681095	cytochrome c, somatic [Mus musculus]	Mus musculus	12	1.1504	0.8947	0.7611	1.1008	0.9567	1.0933	1.1027
262	13.87	13.97	43.3	gi|6755114	peroxiredoxin-5, mitochondrial precursor [Mus musculus]	Mus musculus	8	1.0673	0.9094	0.8534	1.0281	0.9397	1.0291	0.9759
263	13.86	14.21	43	gi|176865892	eukaryotic initiation factor 4A-II isoform a [Mus musculus]	Mus musculus	7	1.013	0.7374	0.7649	1.0208	0.8461	0.9198	0.9809
264	13.83	13.92	62.7	gi|31542970	heat shock protein beta-7 [Mus musculus]	Mus musculus	8	1.0822	1.2251	1.0077	1.0669	1.4855	1.2089	1.2137
265	13.75	14.8	31.1	gi|211065507	aspartate--tRNA ligase, cytoplasmic isoform 1 [Mus musculus]	Mus musculus	8	0.9386	1.0465	1.0822	0.9603	1.0543	1.0539	0.909
266	13.73	14.45	23.5	gi|262118273	arginine--tRNA ligase, cytoplasmic [Mus musculus]	Mus musculus	9	0.9191	0.9523	1.0872	0.9947	0.9756	1.0106	0.9911
267	13.69	15.91	73.8	gi|6753244	calmodulin [Mus musculus]	Mus musculus	13	1.0081	0.8688	0.9143	0.9495	0.84	0.9568	0.9405
268	13.68	13.75	65.3	gi|83649737	F-actin-capping protein subunit beta isoform a [Mus musculus]	Mus musculus	16	0.9743	0.895	0.8906	1.0011	0.8675	0.9897	1.0373
269	13.64	14.02	52.5	gi|61888838	3-hydroxyacyl-CoA dehydrogenase type-2 [Mus musculus]	Mus musculus	8	1.0594	0.9963	0.9696	1.0358	0.9687	0.982	1.0201
270	13.63	13.73	62.6	gi|29789148	NADH dehydrogenase [ubiquinone] 1 beta subcomplex subunit 9 [Mus musculus]	75661.1	8	1.1321	1.0831	1.0437	1.0835	1.1895	1.0868	1.1575
271	13.54	14.19	46.8	gi|6677805	40S ribosomal protein S4, X isoform [Mus musculus]	Mus musculus	8	1.0029	0.9367	1.0157	0.9841	0.9549	1.0373	0.9374
272	13.46	13.81	20.4	gi|19882201	26S proteasome non-ATPase regulatory subunit 2 [Mus musculus]	Mus musculus	8	0.9137	0.9014	0.9022	0.8612	0.8755	0.9358	0.8969
273	13.44	13.59	39.4	gi|157041252	perilipin-4 [Mus musculus]	Mus musculus	9	1.0139	1.0074	0.9498	0.9296	1.0225	1.0067	0.993
274	13.32	13.38	62.2	gi|21539585	cytochrome b-c1 complex subunit 8 [Mus musculus]	Mus musculus	8	1.1509	0.9796	0.8596	1.1159	1.0165	1.1059	1.0929
275	13.28	13.48	42.9	gi|9789985	isovaleryl-CoA dehydrogenase, mitochondrial precursor [Mus musculus]	Mus musculus	8	1.0934	1.0807	0.9567	1.079	1.0476	1.0137	1.0358
276	13.24	14.09	43.9	gi|56676318	myosin-binding protein H [Mus musculus]	Mus musculus	8	1.4148	0.9147	1.0796	1.2433	1.0442	1.0992	1.1144
277	13.23	13.42	53.1	gi|29789289	enoyl-CoA hydratase, mitochondrial precursor [Mus musculus]	Mus musculus	8	1.0961	1.2064	1.0576	1.1176	1.1929	1.09	1.1043
278	12.97	12.97	76.5	gi|84794552	phosphatidylethanolamine-binding protein 1 [Mus musculus]	Mus musculus	11	0.9887	0.9189	0.904	0.9615	0.865	0.9049	1.0166
279	12.93	13.58	20.1	gi|7657011	DNA damage-binding protein 1 [Mus musculus]	Mus musculus	7	0.991	0.9373	0.9807	0.9593	0.9403	0.9542	0.9267
280	12.84	12.96	51.7	gi|33186863	60S ribosomal protein L13 [Mus musculus]	Mus musculus	7	0.977	0.9014	1.0284	1.0017	1.0359	0.99	0.9709
281	12.82	13.08	57.1	gi|148747558	peroxiredoxin-2 [Mus musculus]	Mus musculus	6	0.9734	0.9996	1.0131	1.8255	1.7492	1.7173	1.0175
282	12.76	12.81	52.9	gi|6677813	40S ribosomal protein S8 [Mus musculus]	Mus musculus	7	0.9798	0.9977	1.1911	1.0203	1.0959	1.0272	1.0489
283	12.72	13.8	40.6	gi|6753098	probable C-_U-editing enzyme APOBEC-2 [Mus musculus]	Mus musculus	9	1.0167	0.9358	0.9366	1.0299	0.9191	0.9889	0.9985
284	12.63	12.77	21.6	gi|22122651	pre-B-cell leukemia transcription factor-interacting protein 1 [Mus musculus]	Mus musculus	7	0.9468	0.9269	0.991	0.9951	1.0023	1.0066	0.9541
285	12.59	15.75	14.6	gi|114326497	laminin subunit beta-1 [Mus musculus]	Mus musculus	9	0.9394	0.9731	0.9196	0.9238	0.8375	0.9028	0.9086
286	12.57	14.89	35.9	gi|85662408	carnitine O-acetyltransferase [Mus musculus]	Mus musculus	8	1.1374	1.0675	0.9783	1.0813	1.0822	1.0821	1.1214
287	12.56	13.16	52	gi|170650601	O-acetyl-ADP-ribose deacetylase MACROD1 [Mus musculus]	Mus musculus	10	1.0395	1.1247	1.0723	1.0806	1.0614	0.9992	1.0854
288	12.54	12.96	43.5	gi|6754994	poly(rC)-binding protein 1 [Mus musculus]	Mus musculus	6	0.9989	1.1707	1.2458	1.0872	1.186	1.0383	1.0879
289	12.49	13.04	44.6	gi|21312950	NADH dehydrogenase [ubiquinone] iron-sulfur protein 7, mitochondrial precursor [Mus musculus]	83548.1	11	1.1343	1.1187	0.9765	1.0927	1.0989	1.0366	1.1487
290	12.45	12.69	61.4	gi|58037109	NADH dehydrogenase [ubiquinone] 1 beta subcomplex subunit 10 [Mus musculus]	80960.1	8	1.0811	0.8599	0.8661	1.0201	0.9721	1.0011	1.03
291	12.38	18.16	61.5	gi|31543976	14-3-3 protein gamma [Mus musculus]	Mus musculus	12	0.8528	0.8305	0.8313	0.8369	0.8198	0.8308	0.9158
292	12.38	12.48	37.7	gi|33859690	ubiquinone biosynthesis protein COQ9, mitochondrial precursor [Mus musculus]	Mus musculus	10	1.0515	0.9736	0.8948	1.041	0.9194	0.9891	1.0933
293	12.34	13.23	14.7	gi|227116327	talin-1 [Mus musculus]	Mus musculus	7	1.0353	0.9391	1.0011	0.9502	0.961	0.9789	0.9404
294	12.17	12.31	44.2	gi|29244126	histone H2A.J [Mus musculus]	Mus musculus	8	0.9947	0.9041	1.065	1.0531	1.2745	1.1153	1.3249
295	12.16	12.49	35.7	gi|17933768	glyoxylate reductase/hydroxypyruvate reductase [Mus musculus]	Mus musculus	7	0.9651	1.0199	1.0128	1.0716	0.9609	1.0105	1.026
296	12.16	12.21	78.5	gi|6678682	galectin-1 [Mus musculus]	Mus musculus	10	0.8276	0.8046	1.0201	0.9149	0.8489	0.9187	0.9618
297	12.13	12.36	52.6	gi|111038118	hydroxyacyl-coenzyme A dehydrogenase, mitochondrial precursor [Mus musculus]	Mus musculus	8	1.1722	0.9781	0.8928	1.0832	0.9755	1.0978	1.0953
298	12.13	12.3	29.9	gi|291291008	calcium/calmodulin-dependent protein kinase type II subunit beta isoform 1 [Mus musculus]	Mus musculus	7	1.012	0.9559	0.9648	1.0057	0.8582	0.9629	1.0716
299	12.09	14.33	39.8	gi|114158675	leukocyte elastase inhibitor A [Mus musculus]	Mus musculus	7	0.8992	0.8012	0.827	0.8213	0.9853	0.8301	0.9265
300	12.09	12.24	72.3	gi|24762230	40S ribosomal protein S15a [Mus musculus]	Mus musculus	6	0.9433	1.0496	1.1685	0.9576	1.0619	1.0099	0.9987
301	12.03	12.2	27.2	gi|13385310	propionyl-CoA carboxylase beta chain, mitochondrial precursor [Mus musculus]	Mus musculus	7	1.0845	1.1367	1.101	1.1116	1.0826	1.054	1.0258
302	12	16.22	37.9	gi|161016799	annexin A4 [Mus musculus]	Mus musculus	8	1.0156	0.9784	1.072	0.9896	1.0988	1.0385	1.0557
303	11.93	12.03	76.5	gi|27228985	NADH dehydrogenase [ubiquinone] 1 alpha subcomplex subunit 12 [Mus musculus]	79827.2	8	1.1012	1	0.9034	1.0216	0.9895	1.0151	1.0637
304	11.83	11.95	25.1	gi|7305449	reticulon-2 isoform B [Mus musculus]	Mus musculus	13	1.0163	1.046	0.8959	0.8926	0.8369	0.9212	1.0594
305	11.73	12.23	28.7	gi|162138915	carnitine O-palmitoyltransferase 2, mitochondrial precursor [Mus musculus]	Mus musculus	6	1.0527	0.9798	0.8588	0.9784	0.9277	0.9459	1.0396
306	11.62	11.91	79.3	gi|13385726	cytochrome b-c1 complex subunit 7 [Mus musculus]	Mus musculus	6	1.1691	0.9836	0.8749	1.0779	1.0434	1.0826	1.1688
307	11.62	11.66	75.6	gi|13385090	cytochrome c oxidase subunit 6B1 [Mus musculus]	Mus musculus	10	1.1537	1.0278	0.916	1.1098	1.0573	1.0576	1.2242
308	11.56	12.51	23.6	gi|110347469	alpha-2-macroglobulin precursor [Mus musculus]	Mus musculus	8	1.0143	1.1756	0.9885	0.953	0.8712	1.2961	0.8807
309	11.56	11.65	70.9	gi|6678437	translationally-controlled tumor protein [Mus musculus]	Mus musculus	7	0.9439	0.7796	0.8508	0.9714	0.7995	1.0052	0.9557
310	11.55	12.08	22.3	gi|68226731	puromycin-sensitive aminopeptidase [Mus musculus]	Mus musculus	7	0.9704	1.0408	1.0017	1.0329	0.9901	1.0199	1.0181
311	11.53	11.6	40.8	gi|160333789	sepiapterin reductase [Mus musculus]	Mus musculus	10	1.0533	0.9538	1.1788	1.0933	0.9875	1.0142	1.1123
312	11.43	11.52	32.5	gi|31981810	enoyl-CoA delta isomerase 1, mitochondrial precursor [Mus musculus]	Mus musculus	6	1.1827	1.0934	0.9101	1.1255	1.0568	1.1907	1.1013
313	11.42	11.46	53.6	gi|6755040	profilin-1 [Mus musculus]	Mus musculus	8	0.8814	0.8536	0.9495	0.8483	0.8644	0.9225	0.8607
314	11.4	11.84	49.2	gi|254553321	40S ribosomal protein S3a [Mus musculus]	Mus musculus	9	0.9966	0.9112	1.0059	0.9924	1.0431	1.0345	0.8764
315	11.34	12.08	34.9	gi|6678874	synaptophysin-like protein 2 [Mus musculus]	Mus musculus	7	0.854	0.7391	0.7691	0.7903	0.736	0.8156	0.9375
316	11.25	11.37	27.2	gi|157951700	calsequestrin-2 precursor [Mus musculus]	Mus musculus	8	0.9638	0.8445	0.996	0.8818	0.7743	0.9198	0.5858
317	11.22	11.35	30.5	gi|112293264	protein disulfide-isomerase A3 precursor [Mus musculus]	Mus musculus	6	0.9378	0.9788	1.1104	0.9487	1.0014	1.02	0.9361
318	11.21	11.34	40.9	gi|31542143	transforming protein RhoA precursor [Mus musculus]	Mus musculus	6	0.8901	0.717	0.8699	0.8718	0.8658	0.9049	0.8415
319	11.2	11.65	23.9	gi|29244296	smoothelin-like protein 2 [Mus musculus]	Mus musculus	6	1.0178	0.917	0.9564	1.0025	0.9847	0.9284	1.0121
320	11.14	11.72	58.3	gi|33504483	40S ribosomal protein S9 [Mus musculus]	Mus musculus	6	1.0234	0.9893	1.0557	0.992	0.9942	1.0312	0.9834
321	11.08	11.12	48	gi|6755198	proteasome subunit alpha type-6 [Mus musculus]	Mus musculus	6	1.082	1.0329	1.0628	1.0395	1.0788	1.1001	1.11
322	11.04	11.57	38.6	gi|18087805	40S ribosomal protein S2 [Mus musculus]	Mus musculus	6	0.943	1.01	1.0111	1.0314	0.9604	0.9532	0.8818
323	10.95	10.99	54.5	gi|20806532	DNA-binding protein A short isoform [Mus musculus]	Mus musculus	6	0.9307	1.0084	1.0336	0.9665	1.0036	0.9545	0.9452
324	10.95	10.98	36.3	gi|124486652	coenzyme Q-binding protein COQ10 homolog A, mitochondrial [Mus musculus]	Mus musculus	7	1.2451	1.1983	1.1985	1.2085	1.2241	1.0941	1.1325
325	10.91	11.06	27.9	gi|85861182	retinal dehydrogenase 1 [Mus musculus]	Mus musculus	5	1.1237	1.0865	1.2354	1.0731	1.0356	0.9912	1.0901
326	10.88	10.92	52.9	gi|10092608	glutathione S-transferase P 1 [Mus musculus]	Mus musculus	10	1.0069	1.0014	1.0783	1.0244	1.0587	1.0036	1.0926
327	10.72	12.43	13.6	gi|116174791	dysferlin isoform 1 [Mus musculus]	Mus musculus	7	0.9108	0.9397	0.9203	0.9266	0.9479	0.8985	0.9702
328	10.71	11	10.7	gi|34610235	reticulon-4 isoform A [Mus musculus]	Mus musculus	6	0.956	0.9237	0.9647	0.8891	0.8634	0.9302	1.0057
329	10.68	10.72	38.8	gi|13430890	histone H1.4 [Mus musculus]	Mus musculus	6	1.0757	0.8034	0.853	1.0257	0.8724	0.9365	0.9053
330	10.6	10.69	16.5	gi|6755995	WD repeat-containing protein 1 [Mus musculus]	Mus musculus	6	0.9759	1.0368	0.9622	0.915	0.8957	0.9374	0.9443
331	10.55	10.98	28	gi|33859604	26S protease regulatory subunit 7 [Mus musculus]	Mus musculus	6	0.8595	0.9822	1.0343	0.9043	1.079	0.913	0.9178
332	10.55	10.89	46.1	gi|238550192	myozenin-3 [Mus musculus]	Mus musculus	5	1.0422	1.023	0.8921	1.048	0.9313	0.9844	1.0465
333	10.54	10.59	34	gi|40254507	phosphoglycolate phosphatase [Mus musculus]	Mus musculus	5	1.0168	1.0215	0.9888	1.0165	1.0722	1.0162	1.0357
334	10.51	10.8	81.7	gi|83715998	ATP synthase subunit e, mitochondrial [Mus musculus]	Mus musculus	8	1.1348	0.9355	0.8404	1.077	0.9774	1.058	1.2365
335	10.47	10.72	18.2	gi|227116353	platelet glycoprotein 4 [Mus musculus]	Mus musculus	6	1.1532	1.1533	1.0821	1.0521	1.1737	1.0979	1.0715
336	10.45	10.85	21.1	gi|254588014	electron transfer flavoprotein-ubiquinone oxidoreductase, mitochondrial precursor [Mus musculus]	Mus musculus	8	1.0785	0.9767	0.8993	1.0433	1.0346	1.054	1.0768
337	10.42	11.06	22.5	gi|350606354	plastin-2 [Mus musculus]	Mus musculus	5	1.0652	1.2336	1.4692	0.9734	1.3081	1.3102	0.9877
338	10.35	12.79	19.3	gi|227908823	bifunctional purine biosynthesis protein PURH [Mus musculus]	Mus musculus	7	0.9068	1.0207	1.0774	0.9741	1.0329	0.9625	0.9477
339	10.35	10.35	68.4	gi|16716343	cytochrome c oxidase subunit 6C [Mus musculus]	Mus musculus	7	1.158	1.0319	0.9133	1.1129	1.0565	1.0727	1.1368
340	10.33	10.48	38.1	gi|269784762	carbonyl reductase family member 4 [Mus musculus]	Mus musculus	6	1.119	1.1599	1.0595	1.1031	1.111	1.0191	1.0909
341	10.31	10.38	62	gi|7949005	ATP synthase-coupling factor 6, mitochondrial precursor [Mus musculus]	Mus musculus	6	1.171	0.9799	0.9234	1.1025	1.0117	1.0709	1.1957
342	10.3	12.49	56.8	gi|6755372	40S ribosomal protein S3 [Mus musculus]	Mus musculus	6	1.0112	1.097	1.1508	1.0186	1.0614	1.0567	1.0771
343	10.28	10.28	92.7	gi|33563266	NADH dehydrogenase [ubiquinone] 1 alpha subcomplex subunit 4 [Mus musculus]	35016.1	7	1.1326	0.9893	0.8755	1.1048	1.0199	1.0577	1.1044
344	10.25	10.51	30.9	gi|161353506	serpin H1 precursor [Mus musculus]	Mus musculus	6	0.8718	1.01	1.2278	0.9441	1.0177	1.0365	0.8918
345	10.25	10.36	72.3	gi|13385322	NADH dehydrogenase [ubiquinone] 1 beta subcomplex subunit 7 [Mus musculus]	80119.1	5	1.1857	1.0582	1.036	1.1122	1.2793	1.1643	1.168
346	10.21	10.63	32	gi|6753556	cathepsin D precursor [Mus musculus]	Mus musculus	8	0.8744	0.8712	1.0875	0.9031	0.9014	1.018	0.9293
347	10.19	12.53	43.7	gi|31980762	superoxide dismutase [Mn], mitochondrial precursor [Mus musculus]	Mn	8	1.1385	0.9801	0.8271	1.1079	1.0031	1.1056	1.1424
348	10.19	10.46	46.3	gi|157951743	estradiol 17-beta-dehydrogenase 8 [Mus musculus]	Mus musculus	5	0.9998	1.0633	1.1204	1.0265	1.0641	1.0206	1.0395
349	10.17	10.21	62.1	gi|257796239	heat shock protein beta-2 isoform 1 [Mus musculus]	Mus musculus	6	0.9568	1.0218	1.2265	1.0876	1.2709	1.0741	1.219
350	10.06	10.55	10.9	gi|320461717	tenascin-X precursor [Mus musculus]	Mus musculus	5	1.1265	1.1437	1.0049	0.9747	1.0228	1.0683	0.9449
351	10.04	10.09	44.9	gi|7657558	SH3 domain-binding glutamic acid-rich protein [Mus musculus]	Mus musculus	7	0.9592	0.8825	0.8702	1.0142	0.8171	0.9565	0.979
352	10.02	11.87	34.9	gi|309264022	PREDICTED: 40S ribosomal protein SA-like [Mus musculus]	Mus musculus	6	0.9695	1.2539	1.1995	1.0368	1.0499	1.0487	0.9626
353	10	10.89	42.5	gi|313569872	apolipoprotein O isoform 2 [Mus musculus]	Mus musculus	7	1.1208	1.1968	1.0638	1.096	1.1098	1.0174	1.1799
354	9.98	14.38	53.4	gi|31981605	myosin light chain 4 [Mus musculus]	Mus musculus	12	0.8402	0.9202	1.096	0.84	0.7204	0.8917	0.7518
355	9.9	10.27	58.5	gi|7106389	proteasome subunit alpha type-7 [Mus musculus]	Mus musculus	5	0.9151	0.8597	0.8616	0.8605	0.8202	0.8666	0.8986
356	9.87	9.96	25.4	gi|33859809	fibrinogen beta chain precursor [Mus musculus]	Mus musculus	7	1.0527	1.2352	1.3091	0.912	0.91	1.2465	1.1312
357	9.85	14.69	15.5	gi|111074529	collagen alpha-1(XII) chain precursor [Mus musculus]	Mus musculus	10	0.8969	1.0902	1.1408	1.143	1.1929	1.2053	0.9973
358	9.84	11.63	17.3	gi|84490394	spectrin beta chain, erythrocytic [Mus musculus]	Mus musculus	5	0.9354	1.086	1.0343	0.9803	1.0161	0.935	1.0352
359	9.77	10.54	10.2	gi|46849812	fibronectin isoform a precursor [Mus musculus]	Mus musculus	5	0.9824	1.3077	1.3636	0.9544	1.1151	1.102	0.9353
360	9.72	10.1	18.8	gi|84452155	ubiquitin carboxyl-terminal hydrolase 14 isoform 2 [Mus musculus]	Mus musculus	5	0.9919	1.0515	1.0854	1.0168	1.0471	1.0168	0.9905
361	9.69	9.8	28.3	gi|240120054	aflatoxin B1 aldehyde reductase member 2 [Mus musculus]	Mus musculus	6	1.0291	1.1172	0.9848	1.0535	1.0424	1.0105	1.1287
362	9.68	10.05	14.5	gi|148277650	[Pyruvate dehydrogenase [acetyl-transferring]]-phosphatase 1, mitochondrial isoform a [Mus musculus]	Pyruvate dehydrogenase [acetyl-transferring	5	1.1121	1.091	0.9998	1.0806	1.0604	1.0426	1.1929
363	9.63	10.04	22.9	gi|6678329	protein-glutamine gamma-glutamyltransferase 2 [Mus musculus]	Mus musculus	5	0.9724	0.9495	0.9818	0.8872	0.9725	0.9265	1.0256
364	9.63	9.93	34.8	gi|13384620	heterogeneous nuclear ribonucleoprotein K [Mus musculus]	Mus musculus	6	1.1087	0.9369	1.0281	0.9897	0.9844	1.0485	0.9919
365	9.6	9.69	22.2	gi|6753620	ATP-dependent RNA helicase DDX3X [Mus musculus]	Mus musculus	5	0.9867	0.9882	1.006	0.9584	1.0654	1.0088	1.0418
366	9.56	9.62	41.6	gi|19923070	very-long-chain enoyl-CoA reductase isoform 1 [Mus musculus]	Mus musculus	6	1.0012	0.9964	0.8993	0.8779	0.8846	0.8977	0.9713
367	9.55	9.79	65.1	gi|31980744	ATP synthase subunit g, mitochondrial [Mus musculus]	Mus musculus	9	1.1378	0.9932	0.8992	1.1177	1.0704	1.0766	1.2106
368	9.49	9.55	39.9	gi|31543940	vesicle-associated membrane protein-associated protein B [Mus musculus]	Mus musculus	6	1.033	1.0287	0.9278	1.0183	0.9978	0.9768	1.0332
369	9.43	9.85	22.3	gi|42415473	serine/threonine-protein phosphatase 2B catalytic subunit alpha isoform [Mus musculus]	Mus musculus	6	0.9587	1.0134	1.0553	1.0142	1.0443	0.9812	0.9797
370	9.35	9.37	72.8	gi|7305599	transthyretin precursor [Mus musculus]	Mus musculus	6	1.0276	0.8324	0.8883	0.876	0.7364	1.1095	0.9464
371	9.34	25.7	41.4	gi|6678085	alpha-1-antitrypsin 1-4 precursor [Mus musculus]	Mus musculus	18	1.0433	1.0604	1.1343	0.8962	0.8789	1.1539	0.8827
372	9.32	9.5	27.8	gi|29244166	SH3 and cysteine-rich domain-containing protein 3 [Mus musculus]	Mus musculus	6	0.9906	0.9449	0.9188	0.9559	0.8554	0.9787	0.8412
373	9.31	10.06	13.5	gi|226437587	collagen alpha-2(IV) chain preproprotein [Mus musculus]	Mus musculus	5	0.9326	0.8674	0.8523	0.9246	0.8676	0.8142	0.7871
374	9.31	9.57	73.6	gi|27229219	acylphosphatase-2 [Mus musculus]	Mus musculus	6	1.1027	0.9511	0.8587	1.0286	0.9343	1.0026	1.0684
375	9.3	9.42	46	gi|21313476	GTP-binding protein SAR1b [Mus musculus]	Mus musculus	5	1.0282	1.0121	0.9972	0.9833	0.9211	1.0051	0.9922
376	9.24	11.21	21.4	gi|9789997	LETM1 and EF-hand domain-containing protein 1, mitochondrial precursor [Mus musculus]	Mus musculus	6	0.9857	1.0381	1.0176	1.0498	1.0425	0.9896	1.014
377	9.11	9.11	32.3	gi|30424697	starch-binding domain-containing protein 1 [Mus musculus]	Mus musculus	5	0.976	1.0426	1.1909	1.1315	1.1427	1.0368	1.1182
378	9.08	9.18	40.4	gi|7305139	histone H3.2 [Mus musculus]	Mus musculus	5	1.0943	1.0732	1.0283	1.0003	0.8977	0.9976	0.8964
379	9.05	9.15	41	gi|167716840	cytochrome c oxidase subunit II (mitochondrion) [Mus musculus musculus]	Mus musculus musculus	10	1.1121	1.031	0.9857	1.0881	1.125	1.0396	1.1995
380	9.04	9.14	29.1	gi|9506983	serine/threonine-protein phosphatase 2A catalytic subunit alpha isoform [Mus musculus]	Mus musculus	7	0.8464	0.9019	0.9616	0.8581	0.9695	0.8303	0.8364
381	8.98	9.23	30.5	gi|161016822	aspartyl aminopeptidase isoform a [Mus musculus]	Mus musculus	5	1.0171	1.0846	1.1005	1.0238	1.1102	1.0396	0.9959
382	8.97	9.03	39.1	gi|82918395	PREDICTED: 40S ribosomal protein S13-like [Mus musculus]	Mus musculus	5	1.0106	0.9148	1.0199	1.0026	1.1239	1.034	1.0156
383	8.91	9.02	59.2	gi|6755368	40S ribosomal protein S18 [Mus musculus]	Mus musculus	6	0.9959	0.9485	1.1241	1.006	1.0447	1.0377	0.9053
384	8.8	9.36	20.7	gi|88014720	importin subunit beta-1 [Mus musculus]	Mus musculus	4	1.2117	0.9144	0.9885	1.0263	1.3769	1.0865	1.1775
385	8.8	8.86	51.4	gi|21312314	dual specificity protein phosphatase 3 [Mus musculus]	Mus musculus	5	0.9697	0.9762	1.0268	1.0323	0.9901	0.9696	0.9807
386	8.77	9.47	50.3	gi|7948997	PDZ and LIM domain protein 3 [Mus musculus]	Mus musculus	6	0.9942	1.025	0.9789	1.0251	1.0186	1.0482	1.0703
387	8.76	9.03	30.2	gi|46195430	NADH dehydrogenase [ubiquinone] iron-sulfur protein 8, mitochondrial [Mus musculus]	659119	10	0.992	1.0126	0.9714	0.9964	0.9593	0.9459	0.9328
388	8.68	8.88	23.2	gi|118403322	isobutyryl-CoA dehydrogenase, mitochondrial precursor [Mus musculus]	Mus musculus	5	1.156	1.1494	1.0217	1.084	1.1511	1.0137	1.1166
389	8.65	9.59	19	gi|38142488	pyruvate dehydrogenase phosphatase regulatory subunit, mitochondrial precursor [Mus musculus]	Mus musculus	4	1.0927	1.2495	1.1234	1.0904	1.266	1.0347	1.2655
390	8.65	8.76	64.1	gi|84781779	NADH dehydrogenase [ubiquinone] 1 beta subcomplex subunit 6 [Mus musculus]	1.02848e+06	6	1.269	1.361	1.0184	1.1274	1.1372	1.0452	1.0866
391	8.61	8.69	69.8	gi|59958370	heat shock protein beta-6 [Mus musculus]	Mus musculus	5	0.8826	0.9988	1.0022	1.1	1.2262	1.0641	1.0671
392	8.6	20.02	23.2	gi|241982718	myosin-11 isoform 2 [Mus musculus]	Mus musculus	16	0.9707	0.987	1.0808	0.9267	0.9834	0.9767	0.9892
393	8.54	8.6	52.2	gi|165932333	lactoylglutathione lyase [Mus musculus]	Mus musculus	5	1.0246	0.9259	0.9009	1.0094	0.9043	0.9882	1.0544
394	8.51	8.73	85.9	gi|31981600	NADH dehydrogenase [ubiquinone] 1 alpha subcomplex subunit 2 [Mus musculus]	35015.2	4	1.1276	0.9572	0.9071	1.055	0.9939	1.029	1.0891
395	8.49	8.66	28.2	gi|21362331	trimeric intracellular cation channel type A [Mus musculus]	Mus musculus	8	0.9585	0.8774	0.8348	0.8837	0.7523	0.8832	0.8653
396	8.48	14.72	61.6	gi|6756041	14-3-3 protein zeta/delta isoform 1 [Mus musculus]	Mus musculus	13	1.0224	0.9149	1.0231	0.9292	0.948	0.9925	0.9285
397	8.48	8.73	21.8	gi|10946680	fibromodulin precursor [Mus musculus]	Mus musculus	5	0.904	1.2605	1.0634	1.0214	1.0302	1.2178	1.058
398	8.46	9.94	15.1	gi|115511018	probable ubiquitin carboxyl-terminal hydrolase FAF-X [Mus musculus]	Mus musculus	5	0.8062	1.0205	0.9766	0.8528	0.9495	0.8849	0.8811
399	8.41	8.41	76.5	gi|83745120	60S acidic ribosomal protein P2 [Mus musculus]	Mus musculus	4	0.9934	0.8974	1.0395	0.9777	0.9523	1.0534	0.9829
400	8.4	9.1	18.7	gi|116089322	lon protease homolog, mitochondrial precursor [Mus musculus]	Mus musculus	4	1.0197	0.9515	0.9305	1.0202	1.0374	0.9266	1.0002
401	8.39	8.46	51.4	gi|12963633	NADH dehydrogenase [ubiquinone] 1 alpha subcomplex subunit 13 [Mus musculus]	75801.1	5	1.0907	1.0634	0.9413	1.0245	0.9682	1.0074	1.0556
402	8.38	8.62	15.3	gi|156231021	kininogen-1 isoform 1 precursor [Mus musculus]	Mus musculus	5	1.1001	1.0789	1.024	1.0221	0.982	1.1356	0.9958
403	8.38	8.5	33.3	gi|30794476	cAMP-dependent protein kinase type I-alpha regulatory subunit [Mus musculus]	Mus musculus	5	1.0258	1.1157	1.1823	0.9899	1.0583	0.9679	1.0068
404	8.34	8.36	22.3	gi|34328075	fat storage-inducing transmembrane protein 1 [Mus musculus]	Mus musculus	4	1.0096	1.0132	0.9366	0.9713	0.9247	0.9592	1.0118
405	8.32	8.34	39.5	gi|326807033	junctional sarcoplasmic reticulum protein 1 [Mus musculus]	Mus musculus	5	1.0088	0.9414	0.976	0.9261	1.0156	0.9645	1.0371
406	8.31	8.96	34	gi|9790055	mitochondrial carrier homolog 2 [Mus musculus]	Mus musculus	7	1.0491	1.0505	0.9899	0.955	1.0352	0.9316	1.0484
407	8.3	8.44	19.5	gi|93102417	glycine--tRNA ligase [Mus musculus]	Mus musculus	4	0.9724	1.0186	1.0295	0.9923	1.0373	0.997	0.9827
408	8.28	8.86	16.9	gi|255069795	valine--tRNA ligase [Mus musculus]	Mus musculus	4	0.9924	1.1551	0.9789	0.9359	1.042	0.8856	0.9186
409	8.28	8.46	17.8	gi|73622267	methylcrotonoyl-CoA carboxylase beta chain, mitochondrial [Mus musculus]	Mus musculus	5	1.0547	1.2368	1.1201	1.0329	1.1079	1.0091	1.0353
410	8.27	8.28	23.9	gi|130488506	four and a half LIM domains protein 3 [Mus musculus]	Mus musculus	5	0.976	0.9147	0.8904	0.9708	0.8911	0.9141	0.9602
411	8.2	8.46	10.6	gi|161484654	collagen alpha-1(IV) chain precursor [Mus musculus]	Mus musculus	7	1.0251	1.0072	1.0397	1.0022	1.1069	0.9837	1.0388
412	8.18	8.24	62.7	gi|33468857	histidine triad nucleotide-binding protein 1 [Mus musculus]	Mus musculus	6	1.0593	1.0298	0.9591	1.0542	0.9807	1.036	1.0734
413	8.16	9.84	58.8	gi|31982030	rho GDP-dissociation inhibitor 1 [Mus musculus]	Mus musculus	6	1.0294	0.976	1.0824	1.0305	0.9657	1.0246	0.9576
414	8.16	9.2	18.1	gi|110625609	cadherin-13 precursor [Mus musculus]	Mus musculus	4	0.9945	1.151	1.0769	1.0645	0.9926	0.9577	0.9184
415	8.15	8.26	20.7	gi|33468931	serine--tRNA ligase, cytoplasmic isoform 1 [Mus musculus]	Mus musculus	4	1.059	1.0614	1.1502	1.0673	1.0927	1.0561	1.0885
416	8.14	8.68	25.9	gi|84875537	nucleolin [Mus musculus]	Mus musculus	5	0.9518	0.936	1.0719	0.9084	0.9844	1.2185	0.7489
417	8.11	8.15	28.4	gi|29366814	fumarylacetoacetate hydrolase domain-containing protein 2A [Mus musculus]	Mus musculus	4	1.1041	1.1073	1.0296	1.0651	1.0361	1.0045	1.0403
418	8.09	10.48	52.7	gi|6754086	glutathione S-transferase Mu 5 [Mus musculus]	Mus musculus	6	1.1171	0.9859	0.9874	0.994	0.9802	0.9978	0.8647
419	8.09	8.31	29.6	gi|22122625	3-hydroxyisobutyryl-CoA hydrolase, mitochondrial precursor [Mus musculus]	Mus musculus	5	1.0002	0.9552	0.9021	0.9544	0.9116	0.9938	0.9314
420	8.06	8.13	27.1	gi|116014342	basigin isoform 2 precursor [Mus musculus]	Mus musculus	4	0.9454	0.9646	0.9803	1.0863	0.9821	0.9905	1.045
421	8.03	10.28	18.6	gi|1346343	Keratin, type II cytoskeletal 1 (Cytokeratin-1) (CK-1) (Keratin-1) (K1) (67 kDa cytokeratin) (Hair alpha protein) cRAP	HUMAN	7	0.7857	0.6721	0.9116	0.9047	0.6641	0.8062	0.7938
422	8.03	8.26	19.9	gi|240255653	integrin-linked protein kinase [Mus musculus]	Mus musculus	5	0.8878	0.9985	0.9766	0.9206	0.9189	0.9476	0.9535
423	8.03	8.21	61.1	gi|12963571	NADH dehydrogenase [ubiquinone] 1 alpha subcomplex subunit 7 [Mus musculus]	75691.1	5	1.0505	0.9423	0.9885	1.0003	1.0258	0.9785	1.0373
424	8.02	8.14	32.5	gi|19527388	ubiquitin thioesterase OTUB1 [Mus musculus]	Mus musculus	4	0.7462	0.7733	0.7698	0.7849	0.7603	0.7692	0.7616
425	8.02	8.12	29.9	gi|149267527	PREDICTED: 60S ribosomal protein L15-like [Mus musculus]	Mus musculus	4	0.9369	0.9352	1.0232	1.0495	1.0676	0.9622	0.9685
426	8	31.9	47.2	gi|10946574	creatine kinase B-type [Mus musculus]	Mus musculus	51	1.0011	1.0551	1.1709	0.9791	1.051	0.9985	0.9821
427	8	14.01	40.4	gi|6678674	L-lactate dehydrogenase B chain [Mus musculus]	Mus musculus	10	1.1909	0.9986	0.968	1.0032	1.072	1.2441	1.1051
428	8	8.55	29.5	gi|148747526	ras-related protein Rab-7a [Mus musculus]	Mus musculus	6	1.03	1.0657	1.2477	1.0936	1.3711	1.1161	1.0755
429	8	8.19	81.4	gi|6680309	10 kDa heat shock protein, mitochondrial [Mus musculus]	Mus musculus	4	1.0528	1.1423	0.9835	1.0474	1.011	1.0099	1.0842
430	7.98	8.83	30.1	gi|18252782	antithrombin-III precursor [Mus musculus]	Mus musculus	5	1.0823	1.0969	1.1787	0.9892	0.9826	1.1625	0.9983
431	7.96	8.1	24.8	gi|6679647	endonuclease G, mitochondrial precursor [Mus musculus]	Mus musculus	4	1.0069	1.0142	1.063	1.1097	1.0799	1.0052	0.9567
432	7.9	8.06	38.7	gi|6677779	60S ribosomal protein L28 [Mus musculus]	Mus musculus	4	1.0009	0.879	0.9546	1.0158	0.9848	0.9835	0.9519
433	7.9	8.02	19.9	gi|20270267	serum deprivation-response protein [Mus musculus]	Mus musculus	5	1.0906	1.1015	0.9674	1.0358	0.9984	0.9743	0.9939
434	7.89	10.05	42.2	gi|94367038	PREDICTED: 40S ribosomal protein S6-like isoform 2 [Mus musculus]	Mus musculus	6	1.0027	0.892	0.9301	1.1065	0.9838	0.9713	0.9237
435	7.89	8.51	21.1	gi|115270960	BAG family molecular chaperone regulator 3 [Mus musculus]	Mus musculus	4	0.9458	0.9683	0.9704	0.9958	1.0215	1.023	1.0629
436	7.88	7.91	53.9	gi|21539599	cytochrome b-c1 complex subunit 6, mitochondrial [Mus musculus]	Mus musculus	4	1.0863	0.8554	0.8271	1.0543	0.9683	1.0497	1.1226
437	7.86	7.9	57.8	gi|37574048	cytochrome b-c1 complex subunit 9 [Mus musculus]	Mus musculus	4	1.0879	1.2796	1.0654	1.005	1.2742	0.9999	1.2027
438	7.8	7.9	32.6	gi|85701508	dual specificity phosphatase DUPD1 [Mus musculus]	Mus musculus	5	0.8677	0.8959	1.0345	0.9627	0.8877	0.8971	1.0159
439	7.66	7.92	18.8	gi|238624114	acyl-coenzyme A thioesterase 2, mitochondrial precursor [Mus musculus]	Mus musculus	4	1.036	0.8776	0.801	0.9479	0.9431	0.9837	0.9584
440	7.65	7.91	24.6	gi|13385384	26S proteasome non-ATPase regulatory subunit 12 [Mus musculus]	Mus musculus	4	1.0365	0.96	1.0501	1.0239	1.0558	1.0113	1.0548
441	7.65	7.81	26	gi|14389431	stress-induced-phosphoprotein 1 [Mus musculus]	Mus musculus	5	0.8905	0.8182	1.0473	0.9457	0.9052	0.94	0.9657
442	7.62	8.03	26.5	gi|46195798	dolichyl-diphosphooligosaccharide--protein glycosyltransferase 48 kDa subunit precursor [Mus musculus]	Mus musculus	5	0.9569	1.0564	0.9557	0.9197	0.9037	0.9349	0.9182
443	7.62	7.86	32.9	gi|31981269	glutaredoxin-3 [Mus musculus]	Mus musculus	5	0.9678	0.9825	1.0571	0.9945	0.9851	0.9614	0.9541
444	7.61	7.69	30.6	gi|157739934	dehydrogenase/reductase SDR family member 7C precursor [Mus musculus]	Mus musculus	4	1.1424	0.9649	0.933	0.9936	0.8807	0.9949	0.9139
445	7.58	7.83	41.1	gi|226530884	protein-L-isoaspartate(D-aspartate) O-methyltransferase [Mus musculus]	Mus musculus	4	1.0666	1.1577	1.1664	1.0311	1.0066	1.0223	1.0668
446	7.57	9.45	28.8	gi|161484668	serine/threonine-protein phosphatase PP1-beta catalytic subunit [Mus musculus]	Mus musculus	6	1.0829	1.0315	1.1492	1.0949	1.0978	1.072	1.1158
447	7.57	7.62	20.3	gi|10946870	alcohol dehydrogenase [NADP(+)] [Mus musculus]	NADP(+)	4	1.0111	0.9224	0.9864	0.9673	0.9806	1.0373	1.0486
448	7.55	8.66	11	gi|8393173	collagen alpha-3(V) chain precursor [Mus musculus]	Mus musculus	4	1.0848	1.0736	0.9824	0.9992	1.0562	1.0641	1.2275
449	7.54	7.86	29.3	gi|6753138	sodium/potassium-transporting ATPase subunit beta-1 [Mus musculus]	Mus musculus	5	1.0342	1.0209	0.9302	1.0883	1.0343	1.0244	1.1689
450	7.49	7.51	45.5	gi|27754007	acyl carrier protein, mitochondrial precursor [Mus musculus]	Mus musculus	4	1.0626	1.124	0.8989	1.08	0.9149	1.0354	1.1906
451	7.46	7.71	49.7	gi|6680718	ADP-ribosylation factor 3 [Mus musculus]	Mus musculus	5	1.0953	0.9759	1.1803	1.0269	1.1398	1.1029	1.0077
452	7.42	7.72	20	gi|21311891	transmembrane protein 43 [Mus musculus]	Mus musculus	4	0.9674	1.06	1.0151	0.8995	1.0126	0.9538	0.9443
453	7.36	7.51	18.9	gi|254540162	propionyl-CoA carboxylase alpha chain, mitochondrial precursor [Mus musculus]	Mus musculus	4	1.063	1.0827	0.9589	1.045	1.024	0.9888	1.074
454	7.33	10.7	35.7	gi|11230778	tropomodulin-1 [Mus musculus]	Mus musculus	7	1.0251	0.9935	0.9373	1.0498	0.9649	0.9526	0.9937
455	7.29	7.34	29.6	gi|244790003	3-mercaptopyruvate sulfurtransferase [Mus musculus]	Mus musculus	4	1.0312	1.0914	0.9393	1.0002	1.2575	0.95	1.0292
456	7.25	7.25	22	gi|10946854	ribose-phosphate pyrophosphokinase 1 [Mus musculus]	Mus musculus	6	1.094	1.388	1.0518	1.126	1.1204	1.0825	1.1685
457	7.16	7.31	20.9	gi|27597069	protein prune homolog [Mus musculus]	Mus musculus	4	1.0163	1.1446	1.1486	1.0128	1.0055	0.9842	0.9549
458	7.14	7.92	15.9	gi|56699434	eukaryotic translation initiation factor 4 gamma 1 isoform b [Mus musculus]	Mus musculus	5	0.9418	0.9575	0.9423	0.9376	0.942	0.9107	0.884
459	7.14	7.4	27.5	gi|17975500	GMP reductase 1 [Mus musculus]	Mus musculus	4	1.079	1.0218	0.9153	1.1343	1.0219	0.9397	1.0931
460	7.13	7.17	72.4	gi|12963511	40S ribosomal protein S19 [Mus musculus]	Mus musculus	4	0.9595	0.9237	0.9382	0.9531	0.9581	0.9674	0.8392
461	7.08	8.03	27.2	gi|6753320	T-complex protein 1 subunit gamma [Mus musculus]	Mus musculus	4	1.0325	1.0366	1.3013	1.0752	1.0955	1.0692	1.0658
462	7.06	7.18	21.8	gi|7305443	60S ribosomal protein L7a [Mus musculus]	Mus musculus	4	0.9552	0.9688	1.0211	1.0117	1.0012	0.9461	0.9217
463	7.06	7.07	52.6	gi|56711244	NADH dehydrogenase [ubiquinone] iron-sulfur protein 6, mitochondrial precursor [Mus musculus]	35018.1	4	1.166	0.9418	0.8959	1.0397	0.9655	1.0483	1.0877
464	7.05	7.6	20.5	gi|13385434	multifunctional protein ADE2 [Mus musculus]	Mus musculus	4	1.2762	1.0207	0.9796	0.933	0.9213	0.9434	0.9161
465	7.05	7.41	16	gi|225735655	sulfated glycoprotein 1 isoform E preproprotein [Mus musculus]	Mus musculus	5	1.0173	1.0272	1.2341	0.9521	1.0668	1.178	1.1645
466	6.99	9.56	16.8	gi|6755863	endoplasmin precursor [Mus musculus]	Mus musculus	5	0.9687	1.0091	1.0972	0.9276	1.075	1.0374	1.0153
467	6.95	7.48	38.9	gi|28201978	pyruvate dehydrogenase protein X component, mitochondrial [Mus musculus]	Mus musculus	4	1.1118	1.0627	0.9796	1.0498	1.1357	1.0704	1.0753
468	6.94	11.35	15	gi|31982171	murinoglobulin-1 precursor [Mus musculus]	Mus musculus	6	0.9431	1.1381	1.0173	0.8936	0.8628	1.1254	0.8661
469	6.93	244.39	55.1	gi|153792649	myosin-3 [Mus musculus]	Mus musculus	330	1.0208	0.9993	0.9908	0.9237	0.8947	0.9706	1.0041
470	6.92	7.11	14.9	gi|311771596	periostin isoform 2 precursor [Mus musculus]	Mus musculus	5	0.7973	0.8716	1.0456	0.7816	0.8926	0.8454	0.7563
471	6.91	7.81	11.7	gi|112293269	integrin alpha-7 [Mus musculus]	Mus musculus	4	0.9796	1.1008	1.1119	1.0188	1.1471	1.0652	1.0789
472	6.91	6.91	38	gi|83014391	PREDICTED: high mobility group protein B1-like [Mus musculus]	Mus musculus	6	0.9516	0.9414	1.006	0.9237	0.9687	1.044	0.8042
473	6.9	9.31	17.3	gi|13928670	vacuolar protein sorting-associated protein 35 [Mus musculus]	Mus musculus	4	0.9179	0.9968	1.0424	0.9021	1.0048	0.9869	0.9074
474	6.89	8.26	17	gi|269973931	FH1/FH2 domain-containing protein 1 [Mus musculus]	Mus musculus	4	0.834	0.8536	0.8829	0.8136	0.942	1.0454	0.9289
475	6.85	7.17	28.7	gi|84662736	60S ribosomal protein L6 [Mus musculus]	Mus musculus	3	0.974	0.9297	0.9835	0.9897	1.1279	0.9565	0.9888
476	6.84	6.91	28.5	gi|225543548	muscle-related coiled-coil protein [Mus musculus]	Mus musculus	3	1.0055	0.9377	0.925	0.9466	0.959	0.9282	0.9923
477	6.83	6.98	36.7	gi|23956082	60S ribosomal protein L5 [Mus musculus]	Mus musculus	4	0.9945	1.0198	1.046	1.0403	1.0243	1.0155	0.9318
478	6.83	6.86	40.6	gi|281485615	NADH dehydrogenase [ubiquinone] iron-sulfur protein 4, mitochondrial [Mus musculus]	35017.2	4	1.1214	0.9461	0.8416	1.0097	0.9722	1.0013	1.0297
479	6.77	7.44	37.8	gi|114205406	mast cell protease 4 precursor [Mus musculus]	Mus musculus	4	1.0891	1.0789	1.0467	1.0877	1.1144	1.0593	1.0504
480	6.71	6.89	24.4	gi|6755004	apoptosis-inducing factor 1, mitochondrial precursor [Mus musculus]	Mus musculus	5	1.0211	1.0939	1.0127	1.0547	1.1024	1.0357	1.155
481	6.69	6.77	17.1	gi|6724311	alcohol dehydrogenase 1 [Mus musculus]	Mus musculus	3	1.0792	1.0636	1.0005	0.9967	1.2554	1.086	1.0124
482	6.68	6.74	63.6	gi|13399310	40S ribosomal protein S10 [Mus musculus]	Mus musculus	4	1.0219	0.9651	1.1343	1.1306	1.0539	0.9942	1.0069
483	6.63	8.4	30.4	gi|22550094	cAMP-dependent protein kinase type II-alpha regulatory subunit [Mus musculus]	Mus musculus	4	0.9778	1.1181	1.0045	0.9957	1.0283	0.9811	1.0423
484	6.61	6.69	43.1	gi|6679457	bone marrow proteoglycan precursor [Mus musculus]	Mus musculus	5	1.6425	1.5435	1.6375	1.3025	1.4512	1.3722	1.171
485	6.6	7.1	26.5	gi|58037267	protein disulfide-isomerase A6 precursor [Mus musculus]	Mus musculus	3	0.9233	0.9593	1.1614	0.9474	1.0213	1.0148	0.9369
486	6.6	6.8	28	gi|21553309	NAD(P)H-hydrate epimerase precursor [Mus musculus]	Mus musculus	4	1.0624	1.0984	1.0043	1.0831	1.0234	0.9972	1.1008
487	6.57	26.11	47.7	gi|407264684	PREDICTED: alpha-1-antitrypsin 1-1 isoform 3 [Mus musculus]	Mus musculus	19	0.9736	0.9807	1.1969	0.8357	0.9263	1.217	0.8684
488	6.56	6.7	27.5	gi|256220113	citrate lyase subunit beta-like protein, mitochondrial precursor [Mus musculus]	Mus musculus	6	1.1089	1.0518	0.9799	1.0813	1.081	1.0473	1.0654
489	6.56	6.62	58.1	gi|8567400	60S ribosomal protein L27 [Mus musculus]	Mus musculus	3	0.9979	0.9654	1.1746	1.0647	1.0772	1.0745	1.0582
490	6.53	6.92	18.3	gi|38490690	isoleucine--tRNA ligase, mitochondrial precursor [Mus musculus]	Mus musculus	3	1.0317	0.9995	0.9119	1.0195	1.0022	1.0101	1.0366
491	6.52	7.11	22.6	gi|161086893	calcium-binding protein 39 [Mus musculus]	Mus musculus	3	0.9965	1.0906	0.9847	1.0138	0.9579	0.9701	0.8578
492	6.52	6.84	30.5	gi|6680836	calreticulin precursor [Mus musculus]	Mus musculus	4	0.9795	0.8742	1.0032	0.9396	0.899	0.9943	0.9092
493	6.46	8	20	gi|117938332	spectrin beta chain, non-erythrocytic 1 isoform 1 [Mus musculus]	Mus musculus	4	1.1884	3.9112	5.8643	2.4701	3.9514	1.3548	1.1021
494	6.42	15.75	31.7	gi|70778915	moesin [Mus musculus]	Mus musculus	8	0.821	0.8264	0.8954	0.8523	0.9003	0.8757	0.8274
495	6.42	8.21	31.9	gi|18266680	succinyl-CoA:3-ketoacid coenzyme A transferase 1, mitochondrial precursor [Mus musculus]	Mus musculus	6	0.9506	0.9923	0.9297	0.9168	0.9926	0.9236	0.9546
496	6.41	6.87	13.5	gi|56699423	E3 ubiquitin-protein ligase NEDD4 [Mus musculus]	Mus musculus	3	1.0829	1.1393	1.3655	1.0218	1.364	1.0671	1.0435
497	6.4	7.3	28.7	gi|134053905	26S proteasome non-ATPase regulatory subunit 11 [Mus musculus]	Mus musculus	4	1.0505	0.9812	1.0117	1.0301	0.9855	1.0736	1.081
498	6.4	6.95	16	gi|158303335	synaptopodin isoform A [Mus musculus]	Mus musculus	4	0.9826	1.0408	0.9373	1.0249	0.9862	1.006	1.0649
499	6.35	6.4	26.4	gi|451172117	delta-aminolevulinic acid dehydratase [Mus musculus]	Mus musculus	4	0.8611	1.0283	1.2034	0.9213	1.1818	1.013	0.8275
500	6.32	6.39	30.7	gi|71067102	aldo-keto reductase family 1, member B10 [Mus musculus]	Mus musculus	5	1.0078	0.9791	0.9506	0.9759	0.9023	0.9827	0.8983
501	6.29	6.29	38.3	gi|16418339	60S ribosomal protein L10 [Mus musculus]	Mus musculus	5	0.9747	1.0746	1.1174	1.048	0.9791	1.0387	0.9425
502	6.27	6.31	37.6	gi|33563282	proteasome subunit alpha type-1 [Mus musculus]	Mus musculus	4	1.0511	1.0154	0.9981	1.0384	1.0938	1.0386	1.0821
503	6.24	6.32	24.3	gi|19527078	fibrinogen gamma chain precursor [Mus musculus]	Mus musculus	7	1.0356	1.1705	1.2588	0.9189	0.8057	1.207	0.9082
504	6.22	10.59	13.6	gi|160707915	ankyrin-1 isoform 1 [Mus musculus]	Mus musculus	5	1.1154	1.3532	1.4073	1.1997	1.0151	0.9785	1.0295
505	6.21	7.02	14.2	gi|6671561	AP-2 complex subunit alpha-1 isoform a [Mus musculus]	Mus musculus	3	0.9919	0.9581	1.0653	0.9025	0.961	1	0.951
506	6.2	29.64	55.7	gi|6755901	tubulin alpha-1A chain [Mus musculus]	Mus musculus	24	0.8754	0.8368	1.1263	0.8768	0.9151	1.0003	0.9064
507	6.18	6.33	41.5	gi|83699424	60S ribosomal protein L18 [Mus musculus]	Mus musculus	3	1.0389	0.9317	0.9444	1.0123	0.9968	0.9324	1.0371
508	6.17	6.24	16.8	gi|62198723	NADH dehydrogenase subunit 4 (mitochondrion) [Mus musculus domesticus]	Mus musculus domesticus	5	1.1236	0.9641	0.918	1.0748	0.9736	0.9914	1.0528
509	6.15	6.82	22.7	gi|74315975	26S proteasome non-ATPase regulatory subunit 1 [Mus musculus]	Mus musculus	3	0.919	0.9977	1.0337	0.9703	1.0669	0.9762	0.9712
510	6.15	6.18	74.8	gi|21312594	mitochondrial pyruvate carrier 2 [Mus musculus]	Mus musculus	5	1.1313	1.1999	0.7956	1.0337	0.9368	0.9755	1.0666
511	6.13	6.97	14.3	gi|54027904	E3 ubiquitin-protein ligase RNF123 [Mus musculus]	Mus musculus	3	0.9847	1.1669	1.0655	0.9242	1.0602	0.8938	0.9966
512	6.13	6.61	19.2	gi|239052674	major vault protein [Mus musculus]	Mus musculus	3	1.0801	0.9967	1.0604	0.9571	1.4784	1.0248	1.024
513	6.12	6.32	28.1	gi|255003735	60S ribosomal protein L10a [Mus musculus]	Mus musculus	3	0.9251	0.9387	1.0317	0.9666	1.0703	1.0001	0.983
514	6.11	8.45	12.6	gi|226958579	von Willebrand factor A domain-containing protein 8 isoform 1 precursor [Mus musculus]	Mus musculus	4	1.0461	0.9734	0.9432	1.014	0.9388	1.0144	1.0316
515	6.11	6.69	20.1	gi|110224447	thioredoxin reductase 1, cytoplasmic isoform 1 [Mus musculus]	Mus musculus	3	0.9914	0.9697	0.9591	0.9942	1.0204	1.0096	0.9988
516	6.1	6.15	59.3	gi|19527228	CDGSH iron-sulfur domain-containing protein 1 [Mus musculus]	Mus musculus	3	1.057	0.9527	0.8821	1.0208	1.0293	1.0024	1.1112
517	6.09	6.79	23.5	gi|283135186	ubiquinone biosynthesis monooxygenase COQ6 precursor [Mus musculus]	Mus musculus	3	1.0786	1.0392	0.9721	1.0517	1.0587	1.0043	0.9877
518	6.08	6.54	21.2	gi|33413404	alanine aminotransferase 1 [Mus musculus]	Mus musculus	4	1.0536	1.2143	1.1403	1.1715	1.1798	1.0465	1.1245
519	6.05	6.27	15.6	gi|329299037	SUN domain-containing protein 2 isoform 2 [Mus musculus]	Mus musculus	3	0.7138	0.771	0.7689	0.7009	0.7374	0.7064	0.6659
520	6.05	6.16	58.9	gi|21314826	NADH dehydrogenase [ubiquinone] 1 beta subcomplex subunit 4 [Mus musculus]	80886.1	3	1.2063	0.961	0.976	1.1296	1.0222	1.116	1.1595
521	6.04	6.27	10.6	gi|134288882	collagen alpha-1(XV) chain precursor [Mus musculus]	Mus musculus	6	0.9825	0.9647	0.9829	1.0036	0.9137	0.9955	0.9683
522	6.04	6.19	20.5	gi|21313458	nucleolar protein 3 [Mus musculus]	Mus musculus	3	0.9484	1.0762	1.0003	0.9636	0.9375	0.9533	0.9364
523	6.03	6.35	16.9	gi|134053913	26S proteasome non-ATPase regulatory subunit 5 [Mus musculus]	Mus musculus	3	0.9694	1.0501	1.0287	0.9764	1.0339	0.9895	1.0475
524	6.03	6.03	41.9	gi|21312520	dihydropteridine reductase [Mus musculus]	Mus musculus	3	0.9379	0.9484	0.973	1.0041	0.9369	0.9751	1.0044
525	6.02	10.3	23.2	gi|37674277	heterogeneous nuclear ribonucleoprotein A3 isoform a [Mus musculus]	Mus musculus	7	1.0122	0.9946	1.0438	0.9788	1.0039	1.0272	1.0231
526	6.02	7.39	42.4	gi|7110703	26S protease regulatory subunit 8 [Mus musculus]	Mus musculus	4	0.9663	1.0169	1.0306	0.9485	0.9848	0.9817	1.0408
527	6.02	6.38	17.9	gi|251823891	histidine--tRNA ligase, cytoplasmic [Mus musculus]	Mus musculus	3	1.037	1.1286	1.2243	0.999	1.1332	0.984	1.0547
528	6.02	6.18	45.8	gi|21536222	40S ribosomal protein S21 [Mus musculus]	Mus musculus	3	1.0174	1.078	1.1926	1.0566	1.2772	1.0287	1.1012
529	6.02	6.17	22.1	gi|10946928	heterogeneous nuclear ribonucleoprotein H [Mus musculus]	Mus musculus	3	0.9247	0.8189	0.8917	0.8619	0.8588	0.9092	0.8307
530	6.02	6.05	66.7	gi|21426821	40S ribosomal protein S28 [Mus musculus]	Mus musculus	3	0.95	1.0924	1.209	1.0621	1.096	1.0629	1.0633
531	6.02	6.02	9.9	gi|329755292	mitochondrial antiviral-signaling protein isoform 1 [Mus musculus]	Mus musculus	3	1.0671	1.1016	1.0231	1.096	1.0652	1.0019	0.9866
532	6.01	6.9	18	gi|261878543	C-1-tetrahydrofolate synthase, cytoplasmic [Mus musculus]	Mus musculus	4	0.9228	1.0514	1.0485	1.0484	1.0792	0.978	1.014
533	6.01	6.43	17.8	gi|365777424	serine/threonine-protein kinase OSR1 [Mus musculus]	Mus musculus	3	1.0655	1.0429	0.9727	0.9738	0.9573	0.9856	1.2283
534	6.01	6.16	23.7	gi|7110693	cAMP-dependent protein kinase catalytic subunit alpha [Mus musculus]	Mus musculus	3	1.0118	0.9826	0.9471	0.9882	1.0712	0.9928	1.0869
535	6.01	6.12	12.6	gi|30520019	saccharopine dehydrogenase-like oxidoreductase [Mus musculus]	Mus musculus	3	1.02	1.006	1.0805	1.0289	1.0615	0.96	1.0624
536	6	6.48	22.6	gi|228008337	26S protease regulatory subunit 6A [Mus musculus]	Mus musculus	3	0.9858	1.1376	1.1338	1.0249	1.1205	1.0582	1.0331
537	6	6.29	51.7	gi|77404294	up-regulated during skeletal muscle growth protein 5 [Mus musculus]	Mus musculus	5	1.061	1.0043	0.9601	1.0928	1.0005	1.0205	1.0453
538	6	6.21	15.3	gi|22122797	3-ketoacyl-CoA thiolase B, peroxisomal precursor [Mus musculus]	Mus musculus	3	1.0053	1.2171	1.5934	1.2178	1.3752	1.1644	1.1854
539	6	6.14	12.5	gi|6680596	importin subunit alpha-3 [Mus musculus]	Mus musculus	3	0.9393	0.9584	1.0165	0.9685	0.9012	0.986	0.9449
540	6	6.09	21.9	gi|6680710	aquaporin-1 [Mus musculus]	Mus musculus	3	1.1788	1.1223	1	1.1054	1.1544	0.9851	1.0865
541	6	6.08	30.5	gi|85861231	haloacid dehalogenase-like hydrolase domain-containing protein 2 isoform 1 [Mus musculus]	Mus musculus	3	1.043	0.9665	0.9314	1.0239	0.9901	1.0273	1.0846
542	6	6.03	19.7	gi|6679505	26S proteasome non-ATPase regulatory subunit 4 [Mus musculus]	Mus musculus	3	0.9192	0.9901	0.9717	0.9791	1.0438	0.9425	0.9445
543	6	6	26.2	gi|12963663	magnesium-dependent phosphatase 1 [Mus musculus]	Mus musculus	3	0.9989	1.1626	1.071	1.0065	0.9741	0.8749	0.9638
544	5.98	6.37	20.7	gi|407263825	PREDICTED: protein AHNAK2-like [Mus musculus]	Mus musculus	3	1.1185	0.9619	0.8941	0.895	0.9576	1.0559	0.9626
545	5.97	6.7	21.7	gi|6755152	prolyl endopeptidase [Mus musculus]	Mus musculus	3	1.053	0.9565	1.0469	1.0175	0.947	0.9854	0.9491
546	5.95	5.95	39.3	gi|13385260	acyl-coenzyme A thioesterase 13 [Mus musculus]	Mus musculus	4	1.2123	1.0729	0.9271	1.106	1.0222	1.1101	1.2114
547	5.94	6.58	16.5	gi|30519896	abhydrolase domain-containing protein 16A [Mus musculus]	Mus musculus	3	0.9538	1.1269	1.1013	0.9799	1.0781	0.9677	0.9711
548	5.93	6.56	12.2	gi|312596932	choline transporter-like protein 2 isoform 1 [Mus musculus]	Mus musculus	3	1.0908	1.2785	1.1141	1.0078	1.1849	0.9582	1.0732
549	5.92	30.61	44	gi|12963615	tubulin beta-3 chain [Mus musculus]	Mus musculus	23	0.7058	0.9526	0.99	0.8696	0.8428	0.8429	0.5428
550	5.9	41.77	64.4	gi|22094075	ADP/ATP translocase 2 [Mus musculus]	Mus musculus	40	0.9744	0.9174	1.0601	0.9932	1.0036	0.9586	0.9764
551	5.9	5.97	22.1	gi|31980998	acyl-coenzyme A thioesterase 9, mitochondrial [Mus musculus]	Mus musculus	3	1.0292	1.1362	1.1688	1.0882	1.2605	1.0498	0.9276
552	5.9	5.94	25	gi|33859580	galectin-3 [Mus musculus]	Mus musculus	4	0.9366	1.0579	1.3697	0.889	1.2979	1.2208	0.9565
553	5.89	8.25	25	gi|31981592	EH domain-containing protein 4 [Mus musculus]	Mus musculus	6	0.9198	0.9886	0.9383	0.9871	0.9687	0.975	0.9371
554	5.89	6.46	13.9	gi|257471003	plasminogen precursor [Mus musculus]	Mus musculus	4	1.0267	1.2683	1.1936	0.9242	1.534	1.1451	1.1015
555	5.87	6.22	26.1	gi|160333722	alpha-1-syntrophin [Mus musculus]	Mus musculus	3	0.7299	0.8274	0.9469	0.8066	0.8284	0.7279	0.6712
556	5.86	6.04	23.4	gi|33859514	branched-chain-amino-acid aminotransferase, mitochondrial isoform 1 precursor [Mus musculus]	Mus musculus	5	1.069	1.3952	1.0822	1.0541	1.228	1.0176	1.1274
557	5.84	6.28	20.1	gi|126723461	T-complex protein 1 subunit theta [Mus musculus]	Mus musculus	3	0.9863	0.9961	1.0662	1.0577	1.0067	0.9984	0.9977
558	5.81	5.85	16.5	gi|33859662	synaptic vesicle membrane protein VAT-1 homolog [Mus musculus]	Mus musculus	3	0.9969	1.055	1.0747	0.9481	1.028	1.0944	0.9042
559	5.8	5.88	54.4	gi|42741690	ubiquitin-conjugating enzyme E2 variant 1 [Mus musculus]	Mus musculus	4	0.9982	1.0892	0.9733	0.9887	1.0084	0.965	1.0907
560	5.79	5.8	24.1	gi|90903233	phospholipid hydroperoxide glutathione peroxidase, nuclear isoform 1 [Mus musculus]	Mus musculus	3	0.9844	1.0387	1.0501	1.0087	1.1049	1.0241	1.1086
561	5.78	5.79	58.8	gi|23346595	protein QIL1 precursor [Mus musculus]	Mus musculus	3	1.1176	1.2905	1.0661	1.0551	1.2138	1.0041	1.1905
562	5.75	5.97	22.7	gi|13937391	guanine nucleotide-binding protein G(I)/G(S)/G(T) subunit beta-2 [Mus musculus]	Mus musculus	4	1.0116	1.0291	0.9791	0.9827	1.0172	0.9848	1.0725
563	5.74	5.9	29.3	gi|10946940	ras-related protein Rab-2A [Mus musculus]	Mus musculus	3	1.0635	0.9733	1.0843	0.9933	1.0067	1.0085	0.9328
564	5.73	5.83	15.8	gi|160358385	ecto-ADP-ribosyltransferase 3 precursor [Mus musculus]	Mus musculus	4	1.0837	1.0611	1.0203	1.061	0.9995	0.9795	0.8639
565	5.71	5.83	18.1	gi|6755210	26S proteasome non-ATPase regulatory subunit 13 [Mus musculus]	Mus musculus	3	0.9587	0.892	0.9863	0.9593	1.0082	1.0096	0.9941
566	5.7	9.03	49	gi|94721328	vesicle-associated membrane protein-associated protein A [Mus musculus]	Mus musculus	7	0.9244	0.8252	0.9021	0.9712	0.9063	0.9263	0.9601
567	5.7	5.72	77.7	gi|357588496	small muscular protein [Mus musculus]	Mus musculus	4	0.8512	0.9408	0.9322	0.9999	0.8591	0.9257	0.9497
568	5.69	5.94	37	gi|377837104	PREDICTED: 40S ribosomal protein S16-like [Mus musculus]	Mus musculus	3	0.9786	0.7945	0.9676	0.9736	0.8853	1.0078	0.9856
569	5.67	5.86	23.9	gi|30794450	60S ribosomal protein L4 [Mus musculus]	Mus musculus	4	1.0204	0.8985	0.9667	1.0945	1.1167	0.9392	0.9283
570	5.65	8.39	19.7	gi|157951598	calpain-2 catalytic subunit [Mus musculus]	Mus musculus	4	0.9446	1.0009	1.0208	0.9342	0.9934	0.9346	1.0069
571	5.64	7.16	16.2	gi|147906795	myomesin-3 [Mus musculus]	Mus musculus	4	0.9366	0.9658	1.1991	1.1134	1.1067	0.9989	0.7131
572	5.62	6.58	17	gi|167555029	fibrinogen, alpha polypeptide isoform 1 precursor [Mus musculus]	Mus musculus	4	1.0852	1.2924	1.1574	0.9903	1.116	1.3619	0.9654
573	5.6	6.06	22.8	gi|124517663	annexin A1 [Mus musculus]	Mus musculus	3	0.799	1.2735	1.2715	0.7509	1.0792	0.9132	0.8048
574	5.58	5.66	19.1	gi|34419622	polyadenylate-binding protein 4 isoform 1 [Mus musculus]	Mus musculus	4	0.9733	1.0362	0.9814	0.9808	0.9835	0.9633	0.9049
575	5.56	6.26	27.8	gi|31982511	alcohol dehydrogenase class-3 [Mus musculus]	Mus musculus	5	1.0523	1.0178	0.9197	1.028	0.8934	0.9996	1.0061
576	5.55	5.68	25.7	gi|21704140	3-hydroxyisobutyrate dehydrogenase, mitochondrial precursor [Mus musculus]	Mus musculus	4	1.1059	1.1395	1.0644	1.1192	1.1185	1.1272	1.172
577	5.54	5.61	52.5	gi|407264603	PREDICTED: ferritin light chain 1-like isoform 3 [Mus musculus]	Mus musculus	3	0.9921	1.1801	1.105	0.9595	1.1183	1.0092	0.827
578	5.52	6.05	35.9	gi|51767763	PREDICTED: 60S ribosomal protein L9-like [Mus musculus]	Mus musculus	3	1.0883	1.1192	1.2386	1.0984	1.0672	1.038	0.9937
579	5.52	5.75	36	gi|309262615	PREDICTED: ubiquitin-conjugating enzyme E2 N [Mus musculus]	Mus musculus	4	0.9557	0.8998	0.855	0.9053	0.8075	0.9017	0.9851
580	5.52	5.75	21.6	gi|261824000	proteasome subunit alpha type-3 [Mus musculus]	Mus musculus	4	1.0424	1.0091	1.0312	1.0573	1.0593	1.0704	1.0693
581	5.52	5.58	18.9	gi|6755204	proteasome subunit beta type-5 [Mus musculus]	Mus musculus	3	0.9509	0.9518	0.9847	0.9929	1.0234	0.9996	0.9676
582	5.47	5.52	26.2	gi|6679166	mimecan precursor [Mus musculus]	Mus musculus	3	1.0344	1.0395	1	0.9585	1.0319	1.0162	0.9337
583	5.41	6.76	15.4	gi|6678986	unconventional myosin-Ic isoform b [Mus musculus]	Mus musculus	4	1.022	1.0178	1.0894	1.0057	1.0793	1.0382	1.0289
584	5.4	5.42	25.8	gi|116256514	heterogeneous nuclear ribonucleoprotein D0 isoform c [Mus musculus]	Mus musculus	3	1.0372	0.8287	0.9474	0.9331	0.8805	0.9943	0.5624
585	5.38	6.25	20.7	gi|126518317	complement C3 precursor [Mus musculus]	Mus musculus	4	0.9744	1.1684	1.0243	0.966	1.0097	1.1391	0.9783
586	5.37	5.68	22	gi|56699438	elongation factor 1-delta isoform a [Mus musculus]	Mus musculus	4	0.9762	1.0919	1.0538	1.0508	0.897	0.9561	0.9236
587	5.35	5.51	21.8	gi|6679337	phosphatidylinositol transfer protein alpha isoform [Mus musculus]	Mus musculus	3	0.9761	1.0144	1.0946	1.0464	1.2672	1.038	0.9046
588	5.33	6.17	13.2	gi|37718970	proteasome-associated protein ECM29 homolog [Mus musculus]	Mus musculus	4	0.8921	0.9608	0.9375	0.9019	1.1183	0.929	0.9798
589	5.33	5.92	7.8	gi|162135966	protein cordon-bleu [Mus musculus]	Mus musculus	3	1.0283	0.9048	0.9151	0.9371	0.9172	0.9348	0.6445
590	5.3	5.62	19.3	gi|93102415	trifunctional purine biosynthetic protein adenosine-3 [Mus musculus]	Mus musculus	3	0.9936	1.2935	1.1248	1.0584	1.1228	1.0345	1.0086
591	5.24	6.8	40.8	gi|21313162	ras-related protein Rab-1B [Mus musculus]	Mus musculus	5	1.1257	1.036	1.1466	1.0499	1.0467	1.0807	0.9843
592	5.24	5.3	49.2	gi|40254577	40S ribosomal protein S12 [Mus musculus]	Mus musculus	3	0.9444	0.8075	0.9253	0.9008	0.8291	1.0289	0.8957
593	5.23	6.18	19.8	gi|77404392	staphylococcal nuclease domain-containing protein 1 [Mus musculus]	Mus musculus	3	0.9778	1.0763	1.2314	1.0537	1.2163	1.0554	1.0523
594	5.2	5.31	22.8	gi|225543103	delta-1-pyrroline-5-carboxylate dehydrogenase, mitochondrial precursor [Mus musculus]	Mus musculus	3	1.0937	0.9331	0.8905	0.9718	0.8824	0.9846	1.0477
595	5.19	5.32	24.7	gi|38198665	NSFL1 cofactor p47 [Mus musculus]	Mus musculus	3	0.9156	0.9504	0.9626	0.9908	0.9497	0.9175	0.9519
596	5.18	10.38	27.3	gi|162417977	isocitrate dehydrogenase [NADP] cytoplasmic [Mus musculus]	NADP	5	1.0271	0.8888	0.9739	0.9833	0.9604	1.0341	1.002
597	5.16	5.63	16.2	gi|31981983	stromal interaction molecule 1 precursor [Mus musculus]	Mus musculus	3	0.94	0.936	0.9957	0.9864	0.913	0.961	0.9831
598	5.16	5.52	12.4	gi|225543185	von Willebrand factor A domain-containing protein 5A [Mus musculus]	Mus musculus	4	1.0213	0.8972	0.9817	0.8609	0.8927	0.9521	0.8611
599	5.12	5.24	36.5	gi|27754144	NADH dehydrogenase [ubiquinone] 1 beta subcomplex subunit 5, mitochondrial precursor [Mus musculus]	79592.2	3	1.1284	0.8631	0.805	1.0406	0.9479	1.0114	1.1288
600	5.11	29.45	15.4	gi|125347376	filamin-A [Mus musculus]	Mus musculus	15	0.9776	1.2268	0.9518	0.8443	1.0326	0.943	0.8714
601	5.1	5.16	19.5	gi|31982028	ras suppressor protein 1 [Mus musculus]	Mus musculus	3	0.9208	0.9365	0.9614	0.9196	0.9112	0.9286	0.9715
602	5.09	15.72	59.9	gi|37700232	nucleoside diphosphate kinase A [Mus musculus]	Mus musculus	9	0.997	1.0136	1.0804	0.9664	0.9319	1.007	0.9865
603	5.09	5.26	23.3	gi|21312524	NADH-cytochrome b5 reductase 1 [Mus musculus]	Mus musculus	4	1.0295	1.4175	1.1348	1.0381	0.961	0.9484	0.9586
604	5.08	5.59	15.6	gi|21313308	heterogeneous nuclear ribonucleoprotein M isoform a [Mus musculus]	Mus musculus	3	0.9769	1.0362	1.0887	0.967	1.1038	1.0465	0.9932
605	5.04	5.13	53.2	gi|9055178	mitochondrial pyruvate carrier 1 [Mus musculus]	Mus musculus	3	1.1762	1.0763	0.8852	1.0752	0.9252	1.0339	1.0578
606	5.02	5.07	33	gi|7305121	glycogenin-1 [Mus musculus]	Mus musculus	5	1.0225	1.0022	0.9629	1.0442	0.8743	0.9741	1.06
607	4.99	5.02	41.2	gi|63572172	PREDICTED: 60S ribosomal protein L27a-like [Mus musculus]	Mus musculus	3	0.9674	0.9767	1.0527	0.998	1.0065	0.9889	1.0092
608	4.96	4.96	27	gi|6754696	macrophage migration inhibitory factor [Mus musculus]	Mus musculus	7	0.9725	1.1022	1.0364	0.9637	1.0054	0.956	1.0733
609	4.93	4.99	35.4	gi|6680854	caveolin-1 isoform 1 [Mus musculus]	Mus musculus	3	0.91	0.7807	0.8439	0.9697	0.8083	0.8534	0.8487
610	4.93	4.99	27.3	gi|31560697	histone H1.0 [Mus musculus]	Mus musculus	3	1.0707	1.2399	1.0043	1.1207	0.9706	0.9009	0.979
611	4.93	4.93	43.6	gi|82898755	PREDICTED: 60S ribosomal protein L31-like isoform 1 [Mus musculus]	Mus musculus	3	0.9774	1.0132	1.0869	1.0163	1.0989	1.0282	1.0207
612	4.92	5.71	15.5	gi|236466498	UDP-glucose:glycoprotein glucosyltransferase 1 precursor [Mus musculus]	Mus musculus	2	1.0494	0.9272	0.9731	0.953	0.9447	1.0196	0.9417
613	4.91	6.41	83.6	gi|13386100	NADH dehydrogenase [ubiquinone] 1 alpha subcomplex subunit 5 [Mus musculus]	80890.1	3	1.1099	1.0794	0.9593	1.0237	1.055	1.0022	1.1495
614	4.88	4.96	43.5	gi|86198335	bis(5'-nucleosyl)-tetraphosphatase [asymmetrical] [Mus musculus]	79815.2	3	1.0433	1.1131	1.106	1.0411	1.0733	0.9521	1.02
615	4.84	4.94	19.2	gi|163954943	fragile X mental retardation syndrome-related protein 1 isoform 2 [Mus musculus]	Mus musculus	4	0.9415	0.9767	1.0424	0.9514	1.0263	0.9531	0.896
616	4.82	5.28	12.4	gi|9790069	spliceosome RNA helicase Ddx39b [Mus musculus]	Mus musculus	3	0.9843	0.9634	1.2003	0.9445	1.039	1.0508	0.8633
617	4.81	5.22	23.9	gi|146219837	eukaryotic translation initiation factor 3 subunit A [Mus musculus]	Mus musculus	3	0.9923	1.1744	1.0816	0.9424	1.1377	1.0246	1.0832
618	4.8	4.83	30.7	gi|377837258	PREDICTED: 60S ribosomal protein L23-like [Mus musculus]	Mus musculus	3	1.0314	0.8366	0.9817	0.9924	0.8873	1.0067	0.9434
619	4.76	5.21	18.7	gi|126521835	T-complex protein 1 subunit beta [Mus musculus]	Mus musculus	3	0.95	1.035	1.1839	1.0052	1.0932	1.0207	0.9747
620	4.73	8.25	23.8	gi|7106303	EH domain-containing protein 1 [Mus musculus]	Mus musculus	7	0.9538	1.169	1.1973	0.9644	1.0957	0.9973	0.9468
621	4.71	4.71	32.8	gi|62198718	ATP synthase F0 subunit 8 (mitochondrion) [Mus musculus domesticus]	Mus musculus domesticus	3	1.1179	0.9047	0.8344	1.088	0.9141	1.0185	1.1692
622	4.69	5.86	10.5	gi|62198716	cytochrome c oxidase subunit I (mitochondrion) [Mus musculus domesticus]	Mus musculus domesticus	5	1.0297	1.0825	1.02	1.0171	1.0976	1.0335	1.2037
623	4.67	4.77	38.5	gi|6755358	60S ribosomal protein L8 [Mus musculus]	Mus musculus	2	1.0236	0.9081	1.0122	1.087	1.0489	0.9242	0.962
624	4.65	4.68	53.9	gi|13385054	NADH dehydrogenase [ubiquinone] 1 beta subcomplex subunit 3 [Mus musculus]	79873.1	3	1.0947	0.9612	0.9428	1.0454	1.0215	1.0146	1.0525
625	4.63	5.05	18.5	gi|240849436	nexilin [Mus musculus]	Mus musculus	3	0.9322	1.0614	1.0494	0.9661	1.0165	0.9012	0.9711
626	4.61	6.59	49.3	gi|26986555	myosin light chain 6B [Mus musculus]	Mus musculus	4	1.1077	0.957	0.988	1.0164	0.962	1.0022	0.9062
627	4.6	4.62	57.6	gi|72004262	NADH dehydrogenase [ubiquinone] iron-sulfur protein 5 [Mus musculus]	1.02545e+06	4	1.075	0.8826	0.7962	1.0306	0.867	0.9707	1.0322
628	4.59	4.65	21.8	gi|406647878	macrophage-capping protein [Mus musculus]	Mus musculus	3	0.941	0.9033	1.0336	0.8236	1.0809	0.9507	0.8593
629	4.58	4.86	18.4	gi|282398108	dolichyl-diphosphooligosaccharide--protein glycosyltransferase subunit 1 precursor [Mus musculus]	Mus musculus	2	0.8747	0.8604	0.9649	0.8621	0.951	0.8966	0.861
630	4.58	4.82	41.2	gi|6678365	GTP-binding nuclear protein Ran [Mus musculus]	Mus musculus	3	0.9747	0.9594	0.9845	0.9591	0.9545	0.9813	0.9636
631	4.58	4.63	33.7	gi|228008307	succinate dehydrogenase cytochrome b560 subunit, mitochondrial precursor [Mus musculus]	Mus musculus	5	1.2007	0.8777	0.828	1.0696	0.9726	1.0887	1.2371
632	4.55	4.83	27	gi|46049022	26S proteasome non-ATPase regulatory subunit 6 [Mus musculus]	Mus musculus	2	0.9561	1.1158	1.2664	1.0148	1.1491	0.9337	0.9349
633	4.55	4.59	29.2	gi|30519911	transgelin-2 [Mus musculus]	Mus musculus	4	0.9782	1.0234	1.0732	1.0245	1.0986	1.0993	1.0213
634	4.52	6.91	22.5	gi|110630015	eukaryotic translation initiation factor 4 gamma 2 isoform 2 [Mus musculus]	Mus musculus	4	0.9851	1.077	1.0369	1.0127	0.9092	1.0186	0.8598
635	4.51	4.58	21.8	gi|226423941	serine/threonine-protein kinase SBK2 [Mus musculus]	Mus musculus	3	0.9684	0.9051	0.9188	0.967	0.9047	0.8682	0.9635
636	4.5	4.5	30.6	gi|9790017	prostaglandin E synthase 3 [Mus musculus]	Mus musculus	3	0.9332	0.9753	1.1334	0.9435	1.0592	0.9603	0.9625
637	4.46	4.74	33.7	gi|13385408	60S ribosomal protein L11 [Mus musculus]	Mus musculus	2	1.2273	0.9556	1.0306	0.9672	0.9229	0.9521	0.9166
638	4.45	4.45	50.6	gi|281182477	dynein light chain 2, cytoplasmic [Mus musculus]	Mus musculus	2	0.9072	0.9517	0.9805	1.0401	0.9642	0.9927	1.0121
639	4.44	4.66	26.7	gi|257153454	nicotinamide phosphoribosyltransferase [Mus musculus]	Mus musculus	2	0.9879	0.9536	0.9933	1.0679	1.0423	1.0189	1.006
640	4.44	4.62	15.7	gi|19527256	ATP-dependent RNA helicase DDX1 [Mus musculus]	Mus musculus	3	0.9328	1.0559	1.0896	1.0647	1.0585	1.0396	1.034
641	4.43	4.98	16	gi|29789199	importin-5 [Mus musculus]	Mus musculus	3	1.1083	1.1093	1.1409	1.1319	1.1549	1.0774	0.9749
642	4.43	4.48	55.7	gi|10181184	ATP synthase subunit f, mitochondrial [Mus musculus]	Mus musculus	6	1.1357	0.9889	0.9284	1.0991	1.0557	1.0823	1.1574
643	4.41	5.34	32.9	gi|19745150	NADH-cytochrome b5 reductase 3 [Mus musculus]	Mus musculus	5	0.9669	1.0513	1.0876	1.0101	1.1413	0.9976	1.0632
644	4.39	4.43	28.6	gi|31712036	eukaryotic translation initiation factor 5A-1 [Mus musculus]	Mus musculus	2	0.9839	0.9222	0.9477	0.9827	0.8528	0.9871	0.9496
645	4.36	4.69	34.2	gi|6753490	COP9 signalosome complex subunit 4 [Mus musculus]	Mus musculus	3	1.0262	0.9288	1.0516	1.0315	0.9355	0.9942	0.8457
646	4.35	5.65	16.6	gi|295054266	spectrin alpha chain, non-erythrocytic 1 isoform 2 [Mus musculus]	Mus musculus	3	0.888	0.9251	0.8374	0.8226	0.836	0.8598	0.7689
647	4.34	4.47	25.4	gi|170763467	mitochondrial import inner membrane translocase subunit TIM44 [Mus musculus]	Mus musculus	2	0.9736	1.2016	1.2189	1.0447	1.4333	0.9683	0.8737
648	4.34	4.36	20.9	gi|6681079	cathepsin B preproprotein [Mus musculus]	Mus musculus	4	1.0046	1.0704	1.1701	0.9519	1.1278	1.2121	1.0516
649	4.32	8.37	54.8	gi|6680924	cofilin-1 [Mus musculus]	Mus musculus	5	0.9564	2.5999	1.0338	0.9348	1.0298	1.0492	0.9298
650	4.32	6.51	22.3	gi|7305253	mitogen-activated protein kinase 12 [Mus musculus]	Mus musculus	3	1.1175	1.1762	1.0423	1.0341	1.1115	1.0086	1.147
651	4.32	4.43	23	gi|31560239	isoaspartyl peptidase/L-asparaginase [Mus musculus]	Mus musculus	2	1.0756	0.9255	0.8749	1.018	0.9031	1.0042	1.0248
652	4.3	4.55	20.9	gi|226958643	pyruvate dehydrogenase kinase, isoenzyme 2 [Mus musculus]	Mus musculus	3	1.2479	1.1597	1.0244	1.1571	1.0903	1.0334	1.116
653	4.3	4.52	13	gi|31982233	protein LYRIC [Mus musculus]	Mus musculus	2	0.9819	0.9163	1.0373	0.9183	1.0748	0.9571	0.9546
654	4.27	4.51	41.8	gi|21426889	40S ribosomal protein S11 [Mus musculus]	Mus musculus	2	0.9738	0.9307	0.9561	0.9848	0.9293	1.0051	1.0107
655	4.27	4.33	38.5	gi|13385484	ATP synthase subunit epsilon, mitochondrial [Mus musculus]	Mus musculus	2	1.3755	1.1444	1.0186	1.169	1.0956	1.0671	1.2687
656	4.25	4.82	18.2	gi|13507622	phosphatidylinositide phosphatase SAC1 [Mus musculus]	Mus musculus	3	0.9618	1.0108	1.2455	0.9861	1.2224	1.0239	1.0778
657	4.23	5.56	16.5	gi|22094119	unconventional myosin-XVIIIa [Mus musculus]	Mus musculus	2	0.867	1.0791	1.0584	0.9313	1.0972	0.9406	1.0298
658	4.21	4.76	16.8	gi|326937500	alpha-mannosidase 2x [Mus musculus]	Mus musculus	4	0.9578	0.9237	0.8809	0.8903	0.9298	0.9234	0.9465
659	4.2	4.47	18.6	gi|6678053	small nuclear ribonucleoprotein-associated protein B [Mus musculus]	Mus musculus	2	0.9938	1.1383	1.1839	1.0039	1.1556	1.0228	0.9545
660	4.19	4.27	26	gi|168823441	calcium uniporter protein, mitochondrial precursor [Mus musculus]	Mus musculus	2	0.9838	0.8687	0.8772	0.963	1.0012	0.9777	0.985
661	4.18	7.46	12.6	gi|116256503	ankyrin-3 isoform e [Mus musculus]	Mus musculus	3	0.9067	1.1182	1.1036	1.0279	1.0467	0.9014	0.9788
662	4.18	4.49	14.7	gi|547754	Keratin, type II cytoskeletal 2 epidermal (Cytokeratin-2e) (K2e) (CK 2e) (keratin-2) cRAP	HUMAN	2	0.9024	0.7533	1.1359	1.1617	0.7585	0.6158	0.7241
663	4.17	4.2	37.4	gi|82890078	PREDICTED: 60S ribosomal protein L30-like [Mus musculus]	Mus musculus	2	0.941	0.8778	1.0374	1.022	1.0134	0.9853	0.8989
664	4.17	4.2	24.5	gi|13384718	ubiquitin-conjugating enzyme E2 D3 [Mus musculus]	Mus musculus	3	1.0011	0.9675	0.9351	1.0314	0.9441	0.9899	1.0112
665	4.16	4.55	15.9	gi|116268115	methylglutaconyl-CoA hydratase, mitochondrial precursor [Mus musculus]	Mus musculus	2	0.9901	0.9631	0.8833	0.9369	0.8362	0.8961	1.0963
666	4.16	4.51	19.3	gi|6681183	protein diaphanous homolog 1 [Mus musculus]	Mus musculus	2	1.007	1.3684	1.3341	1.0165	1.3578	1.0089	1.0182
667	4.15	5.11	12.9	gi|359751391	dynamin-2 isoform 1 [Mus musculus]	Mus musculus	2	0.944	0.8775	0.8781	0.9687	0.9566	0.9122	0.8785
668	4.15	4.65	14.7	gi|459352741	insulin-degrading enzyme [Mus musculus]	Mus musculus	2	1.0683	0.9763	1.242	0.9806	1.0148	1.0429	1.0334
669	4.13	10.39	24.2	gi|70906479	calcium/calmodulin-dependent protein kinase type II subunit delta isoform 1 [Mus musculus]	Mus musculus	5	0.8624	0.8075	0.8602	0.8974	0.8981	0.9251	0.8781
670	4.13	4.5	25.5	gi|162139827	NADP-dependent malic enzyme isoform 1 [Mus musculus]	Mus musculus	2	0.9496	1.006	0.9597	0.9313	0.9629	0.954	1.022
671	4.13	4.3	28.8	gi|23956308	leucine-rich repeat-containing protein 20 [Mus musculus]	Mus musculus	2	0.9771	0.9397	0.9526	0.9989	0.852	0.9413	0.988
672	4.12	4.18	26.6	gi|15808988	eukaryotic translation initiation factor 4H [Mus musculus]	Mus musculus	2	0.977	1.0085	0.9586	1.0127	1.0335	0.9578	1.1706
673	4.12	4.16	20.8	gi|8850219	haptoglobin precursor [Mus musculus]	Mus musculus	3	0.9886	0.9116	1.0682	0.9214	0.8892	1.0391	0.9438
674	4.11	231.83	56.9	gi|124486959	myosin-13 [Mus musculus]	Mus musculus	338	0.9093	0.9666	0.9767	0.8918	0.889	0.9351	0.824
675	4.11	4.93	44.3	gi|13385492	NADH dehydrogenase [ubiquinone] 1 alpha subcomplex subunit 6 [Mus musculus]	80263.1	4	0.8916	0.7376	0.8011	0.8743	0.9028	0.8633	0.9342
676	4.11	4.68	23.3	gi|12963569	protein phosphatase 1 regulatory subunit 7 [Mus musculus]	Mus musculus	2	0.7766	0.8737	0.8883	0.7902	0.8965	0.7607	0.8
677	4.11	4.17	12.2	gi|124486714	kelch-like protein 31 [Mus musculus]	Mus musculus	2	0.899	1.0018	1.0176	1.0308	1.0639	1.064	0.9292
678	4.1	4.1	57	gi|9256519	60S acidic ribosomal protein P1 [Mus musculus]	Mus musculus	2	0.9678	0.9527	1.1316	1.06	0.9568	1.0274	0.8978
679	4.09	37.36	35.6	gi|11230802	alpha-actinin-4 [Mus musculus]	Mus musculus	40	0.9253	0.9174	0.9115	0.9545	1.0155	0.9392	0.8538
680	4.09	4.27	23.3	gi|112181167	complement component 1 Q subcomponent-binding protein, mitochondrial [Mus musculus]	Mus musculus	2	1.0995	0.9746	1.0404	1.1395	0.9604	1.0213	0.9222
681	4.08	5.08	24.7	gi|29789050	ATP-binding cassette sub-family F member 3 [Mus musculus]	Mus musculus	2	1.0125	0.9144	0.9433	0.9776	0.95	0.9991	0.9028
682	4.08	4.89	13.6	gi|6753324	T-complex protein 1 subunit zeta [Mus musculus]	Mus musculus	2	1.0515	1.0535	1.0568	0.9853	1.1762	1.0684	1.0387
683	4.08	4.24	25.5	gi|21313144	obg-like ATPase 1 isoform a [Mus musculus]	Mus musculus	2	1.0301	1.1937	1.2303	1.0039	1.031	1.0022	1.052
684	4.08	4.13	21.6	gi|299522842	dynactin subunit 2 isoform 1 [Mus musculus]	Mus musculus	2	0.8616	0.894	0.9659	0.884	0.8784	0.8925	0.9246
685	4.08	4.08	27.8	gi|262050556	FUN14 domain-containing protein 2 [Mus musculus]	Mus musculus	2	1.0713	0.8274	0.8178	1.0331	0.8859	0.9454	1.0183
686	4.07	5.09	14.9	gi|255522935	NLR family member X1 [Mus musculus]	Mus musculus	2	1.0741	0.9963	0.8655	0.958	1.0625	1.0511	0.9576
687	4.07	4.55	17.5	gi|255069715	cytosol aminopeptidase [Mus musculus]	Mus musculus	2	1.0087	0.984	0.899	0.9994	1.0048	0.9495	0.9065
688	4.07	4.4	38.8	gi|226958653	60S ribosomal protein L19 isoform 1 [Mus musculus]	Mus musculus	2	0.9497	1.0234	1.0305	1.0128	1.1326	0.9769	1.0621
689	4.07	4.27	18.9	gi|6753488	COP9 signalosome complex subunit 3 [Mus musculus]	Mus musculus	2	0.9924	1.0671	0.9985	1.062	1.0261	1.0197	1.0615
690	4.07	4.13	20.7	gi|6754450	fatty acid-binding protein, epidermal isoform 1 [Mus musculus]	Mus musculus	2	1.0006	1.2086	1.1983	1.0252	1.1849	1.002	0.9542
691	4.06	5.86	59.7	gi|19527310	peptidyl-prolyl cis-trans isomerase F, mitochondrial precursor [Mus musculus]	Mus musculus	3	1.1683	1.0078	0.9341	1.1093	0.999	1.0314	1.1681
692	4.06	4.81	14.1	gi|117606372	nebulin-related-anchoring protein isoform C [Mus musculus]	Mus musculus	2	1.0159	1.0574	0.9914	0.9789	1.1375	1.4338	0.9471
693	4.06	4.38	19.9	gi|6754724	26S proteasome non-ATPase regulatory subunit 7 [Mus musculus]	Mus musculus	3	0.9201	1.033	1.0489	0.9243	0.896	0.9514	0.9323
694	4.06	4.33	20.8	gi|145966840	eosinophil peroxidase precursor [Mus musculus]	Mus musculus	2	1.2393	1.8	2.2811	1.0922	0.9349	1.4268	1.0568
695	4.06	4.12	41.2	gi|46519160	40S ribosomal protein S24 isoform 3 [Mus musculus]	Mus musculus	2	1.0228	1.1299	1.2425	1.0565	1.1456	1.0815	0.9525
696	4.05	6.38	22	gi|160298213	glutathione reductase, mitochondrial precursor [Mus musculus]	Mus musculus	3	1.0173	1.0503	0.9752	0.9926	0.9561	0.9736	0.9967
697	4.05	5.07	31.4	gi|21728376	myosin regulatory light chain 12B [Mus musculus]	Mus musculus	4	1.011	1.0983	1.2279	1.0147	1.1527	1.1482	1.0451
698	4.05	4.57	27	gi|9790141	actin-related protein 2/3 complex subunit 3 [Mus musculus]	Mus musculus	2	0.9816	1.0625	1.2399	0.9331	1.1374	1.132	0.9613
699	4.05	4.56	12.6	gi|170650724	xaa-Pro dipeptidase [Mus musculus]	Mus musculus	2	0.9923	0.9832	1.1015	0.9916	1.079	1.0038	0.9962
700	4.05	4.27	15.9	gi|83816893	probable ATP-dependent RNA helicase DDX5 [Mus musculus]	Mus musculus	3	1.1885	1.1735	1.1675	1.1618	1.1129	1.1825	0.9956
701	4.05	4.15	20.3	gi|6679182	alpha-1-acid glycoprotein 1 precursor [Mus musculus]	Mus musculus	2	1.0894	1.126	1.335	0.9232	1.0238	1.1002	0.9078
702	4.05	4.12	13.6	gi|214010170	clusterin precursor [Mus musculus]	Mus musculus	2	0.9313	1.1	1.2232	0.9215	0.995	1.111	0.9864
703	4.05	4.1	54	gi|6680991	cytochrome c oxidase subunit 7C, mitochondrial precursor [Mus musculus]	Mus musculus	2	1.137	0.8421	0.8262	1.0362	1.3961	1.1764	1.1563
704	4.05	4.06	17.9	gi|13507646	heat shock protein beta-8 [Mus musculus]	Mus musculus	3	0.8145	0.9593	0.8507	0.8339	0.867	0.8453	0.852
705	4.05	4.05	8.6	gi|225637531	eukaryotic translation initiation factor 3 subunit F [Mus musculus]	Mus musculus	3	0.8712	1.381	0.9078	0.9101	0.9097	0.9037	0.913
706	4.05	4.05	34.3	gi|226437665	NADH dehydrogenase [ubiquinone] 1 alpha subcomplex subunit 11 [Mus musculus]	81520.1	3	1.0071	0.9441	0.7689	0.9044	0.8049	0.9102	0.7965
707	4.04	4.15	35	gi|94363969	PREDICTED: 40S ribosomal protein S23-like [Mus musculus]	Mus musculus	2	1.0008	0.854	0.9476	1.0075	0.9401	1.035	1.0238
708	4.04	4.14	15.4	gi|75992920	long-chain-fatty-acid--CoA ligase 3 isoform a [Mus musculus]	Mus musculus	2	0.8396	1.0259	0.9864	0.8958	0.9374	0.9614	0.9281
709	4.03	4.56	21.5	gi|89001109	guanine nucleotide-binding protein subunit alpha-13 [Mus musculus]	Mus musculus	2	0.9194	1.051	1.0461	0.8863	1.0305	0.9927	0.9322
710	4.03	4.18	38.7	gi|7110705	prothymosin alpha [Mus musculus]	Mus musculus	2	0.9562	0.8957	1.1569	1.0075	0.9952	1.1607	0.9827
711	4.03	4.11	36.8	gi|110625719	histidine triad nucleotide-binding protein 2, mitochondrial precursor [Mus musculus]	Mus musculus	2	0.9356	0.9903	0.9662	0.9651	1.0628	0.9477	0.9599
712	4.03	4.09	10.1	gi|27229278	1-acyl-sn-glycerol-3-phosphate acyltransferase gamma [Mus musculus]	Mus musculus	2	0.9141	1.0237	1.1491	1.0279	1.2761	1.0463	1.0287
713	4.02	8.11	27.4	gi|257467604	glycerol-3-phosphate dehydrogenase 1-like protein [Mus musculus]	Mus musculus	4	0.9106	1.1178	0.8764	0.9005	0.8876	0.9206	1.1047
714	4.02	6.16	12.5	gi|295054230	ubiquilin-1 isoform 1 [Mus musculus]	Mus musculus	3	1.0601	1.13	1.1456	1.1734	1.0989	1.0195	1.0638
715	4.02	4.55	16.5	gi|114145493	heterogeneous nuclear ribonucleoprotein Q isoform 1 [Mus musculus]	Mus musculus	2	0.9835	1.0159	1.0562	0.973	0.98	1.0366	0.9894
716	4.02	4.52	15.7	gi|78000154	sorbin and SH3 domain-containing protein 1 isoform 5 [Mus musculus]	Mus musculus	2	1.0159	1.025	0.9838	1.0715	1.1254	1.0734	1.081
717	4.02	4.41	17	gi|31981400	phenylalanine--tRNA ligase beta subunit [Mus musculus]	Mus musculus	2	1.1123	1.039	1.1495	1.0299	1.2602	1.0239	0.9923
718	4.02	4.35	16.9	gi|31560731	V-type proton ATPase catalytic subunit A [Mus musculus]	Mus musculus	2	0.9673	1.0885	1.0045	0.9204	0.9862	0.9912	1.0006
719	4.02	4.31	17.5	gi|63999380	alpha-2-macroglobulin receptor-associated protein precursor [Mus musculus]	Mus musculus	2	0.8942	0.9819	0.9978	0.851	0.8615	0.8914	0.8761
720	4.02	4.21	66.7	gi|6679803	peptidyl-prolyl cis-trans isomerase FKBP1A [Mus musculus]	Mus musculus	2	1.018	1.0988	0.8613	1.0329	0.9861	0.9706	1.003
721	4.02	4.08	31.3	gi|6755714	transgelin [Mus musculus]	Mus musculus	2	1.0761	0.9724	1.0056	1.011	0.9809	1.0127	0.9531
722	4.02	4.08	49.4	gi|31981830	cytochrome c oxidase subunit 7A2, mitochondrial precursor [Mus musculus]	Mus musculus	2	0.9908	0.8406	0.9076	1.022	0.9378	0.9918	1.0497
723	4.01	117.11	96.3	gi|14192922	actin, alpha cardiac muscle 1 [Mus musculus]	Mus musculus	271	0.8606	1.0046	0.7402	0.7717	0.757	0.7195	0.755
724	4.01	4.31	13.7	gi|56744242	AP-1 complex subunit gamma-1 [Mus musculus]	Mus musculus	2	0.9376	1.1217	1.155	0.9503	1.4403	0.9969	0.9666
725	4.01	4.3	10.4	gi|21699068	presequence protease, mitochondrial precursor [Mus musculus]	Mus musculus	3	0.9456	1.2254	1.362	1.1756	1.2899	0.9793	0.9241
726	4.01	4.29	14.6	gi|102468565	thioredoxin reductase 2, mitochondrial precursor [Mus musculus]	Mus musculus	2	1.0094	1.0025	0.9388	0.9496	0.9991	0.9367	1.0751
727	4.01	4.25	15.6	gi|126517508	popeye domain-containing protein 2 isoform 1 [Mus musculus]	Mus musculus	2	0.8927	0.896	0.9364	0.9261	0.9009	0.9021	1.0058
728	4.01	4.22	13.6	gi|269954677	glutaminyl-tRNA synthetase isoform 1 [Mus musculus]	Mus musculus	2	0.9342	1.1438	1.1682	0.9467	1.178	0.9495	1.0427
729	4.01	4.18	13.3	gi|29789343	eukaryotic translation initiation factor 3 subunit B [Mus musculus]	Mus musculus	2
730	4.01	4.18	18	gi|6753164	[3-methyl-2-oxobutanoate dehydrogenase [lipoamide]] kinase, mitochondrial precursor [Mus musculus]	33869.1	2	1.1402	1.161	1.0828	0.9577	1.3995	1.0819	1.0573
731	4.01	4.13	19.5	gi|113680352	carbonyl reductase [NADPH] 1 [Mus musculus]	NADPH	2	0.9424	0.9293	0.8954	1.032	0.9758	0.9837	1.0171
732	4	10.33	26.2	gi|28916677	calcium/calmodulin-dependent protein kinase type II subunit alpha isoform 2 [Mus musculus]	Mus musculus	5	1.0519	0.9755	1.3679	1.0381	0.9089	1.15	1.0831
733	4	4.59	20.2	gi|100817933	acyl-CoA dehydrogenase family member 9, mitochondrial [Mus musculus]	Mus musculus	2	0.9871	1.0171	0.9165	1.0065	0.9857	0.9257	0.9811
734	4	4.39	15.7	gi|21450341	NEDD8-activating enzyme E1 regulatory subunit [Mus musculus]	Mus musculus	2	1.032	1.1409	1.1793	1.0985	1.1345	1.0386	1.1487
735	4	4.32	12.8	gi|7305619	ubiquitin carboxyl-terminal hydrolase 5 [Mus musculus]	Mus musculus	2	1.0842	1.0581	1.0803	0.9831	1.0982	0.9196	1.0215
736	4	4.32	16.9	gi|41152517	core histone macro-H2A.1 isoform 1 [Mus musculus]	Mus musculus	2	1.0764	0.9845	0.9426	0.9825	0.8614	0.9389	0.9146
737	4	4.29	17.5	gi|40254624	platelet-activating factor acetylhydrolase IB subunit beta [Mus musculus]	Mus musculus	2	0.9831	1.0181	1.0716	0.9574	1.0812	0.9863	1.0368
738	4	4.22	12.6	gi|6753798	prothrombin precursor [Mus musculus]	Mus musculus	3	1.1061	1.093	1.3072	0.869	0.9449	1.286	0.8694
739	4	4.22	8.4	gi|45504394	integrin beta-1 precursor [Mus musculus]	Mus musculus	2	0.8623	1.3493	1.141	0.9456	1.0658	0.8706	0.7388
740	4	4.21	17.4	gi|227116300	importin subunit alpha-7 [Mus musculus]	Mus musculus	2	0.9735	1.1773	1.1945	1.0061	1.1622	1.0201	1.1421
741	4	4.21	22.6	gi|6679108	nucleophosmin isoform 1 [Mus musculus]	Mus musculus	3	0.9557	1.0278	1.1425	0.9919	1.0874	1.0422	1.0065
742	4	4.15	16.7	gi|124107596	5'-AMP-activated protein kinase subunit gamma-1 [Mus musculus]	Mus musculus	2	0.9174	0.9098	0.9163	0.9122	0.9228	0.9273	0.6551
743	4	4.13	16.4	gi|6671688	carbonyl reductase [NADPH] 2 [Mus musculus]	NADPH	2	0.9374	1.1695	1.1124	0.9104	0.9129	0.9667	1.0448
744	4	4.12	15.2	gi|19527306	adenosine kinase isoform 1 [Mus musculus]	Mus musculus	2	1.1092	0.9929	1.1125	1.375	1.1683	1.2354	1.0661
745	4	4.12	22.5	gi|6755392	protein S100-A6 [Mus musculus]	Mus musculus	2	0.9358	0.9635	1.0123	0.9196	1.0109	1.0402	0.9309
746	4	4.08	23.9	gi|407262392	PREDICTED: UPF0586 protein C9orf41 homolog isoform 2 [Mus musculus]	Mus musculus	2	1.1693	0.9272	1.0168	1.0595	0.9304	0.9181	1.0159
747	4	4.08	14.8	gi|260763900	prostaglandin E synthase 2 [Mus musculus]	Mus musculus	2	1.0637	1.1228	1.0332	1.0901	1.0605	1.0129	1.0254
748	4	4.08	13	gi|6755448	vesicle-trafficking protein SEC22b precursor [Mus musculus]	Mus musculus	2	0.9836	1.0505	1.1066	0.9554	1.0381	1.0262	1.0522
749	4	4.08	13	gi|238231384	proteasome subunit beta type-6 precursor [Mus musculus]	Mus musculus	2	0.8538	0.8999	0.9723	0.9135	0.9129	0.9103	0.9638
750	4	4.06	26.7	gi|55926215	dual specificity protein phosphatase 23 [Mus musculus]	Mus musculus	2	1.0377	1.0949	1.094	1.0728	1.1416	0.9905	1.1118
751	4	4.05	14.4	gi|6754092	maleylacetoacetate isomerase isoform 1 [Mus musculus]	Mus musculus	2	1.0846	1.0218	1.119	1.106	1.1143	1.0151	1.0549
752	4	4.04	13	gi|295390587	aspartyl/asparaginyl beta-hydroxylase isoform 7 [Mus musculus]	Mus musculus	2	0.9895	1.0316	0.8972	0.9841	0.8339	0.9911	1.0164
753	4	4.03	42.5	gi|6753504	cytochrome c oxidase subunit 7A1, mitochondrial precursor [Mus musculus]	Mus musculus	2	1.1171	0.8723	0.8399	1.0741	0.9236	1.0418	1.1748
754	3.99	4.02	17.4	gi|84871986	glutathione peroxidase 1 [Mus musculus]	Mus musculus	2	0.8932	0.8936	1.0031	0.908	0.9113	0.9212	0.8578
755	3.98	4.01	28.6	gi|13385652	40S ribosomal protein S20 [Mus musculus]	Mus musculus	2	0.9463	1.0505	1.0174	0.9907	0.9692	1.053	1.0148
756	3.97	4.02	15.4	gi|62198714	NADH dehydrogenase subunit 1 (mitochondrion) [Mus musculus domesticus]	Mus musculus domesticus	3	1.0842	1.0318	0.9746	1.0381	1.0824	0.9995	1.1372
757	3.96	4.36	16.8	gi|170650632	NAD-dependent protein deacetylase sirtuin-2 isoform 2 [Mus musculus]	Mus musculus	2	1.0024	0.9825	1.0016	1.0202	0.9897	0.987	0.9227
758	3.96	4	41.4	gi|21312554	6.8 kDa mitochondrial proteolipid [Mus musculus]	Mus musculus	2	1.1496	0.9616	0.8637	1.11	1.0253	1.0436	1.1189
759	3.96	3.96	21.2	gi|31981100	40S ribosomal protein S14 [Mus musculus]	Mus musculus	2	1.0079	1.1519	1.0722	1.0371	1.0337	1.0373	1.0134
760	3.95	4	17	gi|6755376	40S ribosomal protein S7 [Mus musculus]	Mus musculus	2	0.8935	0.9489	1.1109	0.966	0.9511	1.0074	0.7927
761	3.92	6.85	29.5	gi|157057549	poly(rC)-binding protein 2 isoform 2 [Mus musculus]	Mus musculus	3	0.8813	1.0794	1.079	0.9242	1.0498	0.9663	0.9243
762	3.92	3.99	17.6	gi|33563284	COP9 signalosome complex subunit 6 [Mus musculus]	Mus musculus	2	0.7489	0.8295	0.691	0.7699	0.7391	0.7944	0.8307
763	3.89	4.03	22.2	gi|131889222	epimerase family protein SDR39U1 [Mus musculus]	Mus musculus	2	1.5231	1.0234	0.9814	1.0491	1.0025	0.9742	0.9974
764	3.88	4	34.6	gi|140969946	NADH dehydrogenase [ubiquinone] flavoprotein 3, mitochondrial isoform 2 [Mus musculus]	1.07736e+06	2	1.0258	0.9154	0.82	1.0079	0.902	0.9679	1.0236
765	3.88	3.9	13.1	gi|21450325	flavin reductase (NADPH) [Mus musculus]	Mus musculus	2	1.3038	0.9591	0.9279	0.8391	0.8175	0.8208	0.7999
766	3.88	3.88	56.2	gi|6755911	thioredoxin [Mus musculus]	Mus musculus	2	1.061	0.8574	0.8933	1.0342	0.8925	1.0271	0.9251
767	3.87	14.94	52.9	gi|33563264	myosin light chain 3 [Mus musculus]	Mus musculus	29	1.2084	1.1559	0.8508	1.9969	1.5433	1.7469	1.4049
768	3.83	4.44	16.1	gi|33859650	extended synaptotagmin-1 [Mus musculus]	Mus musculus	2	0.9049	1.0226	1.0874	0.9047	1.0765	1.1189	0.9179
769	3.82	107.39	90.2	gi|31981562	pyruvate kinase isozymes M1/M2 isoform 1 [Mus musculus]	Mus musculus	109	0.8368	1.0043	1.1904	0.8859	1.0005	0.9154	0.8333
770	3.82	4.33	19.4	gi|244791124	dipeptidyl peptidase 3 [Mus musculus]	Mus musculus	2	0.8919	0.89	1.0621	0.9196	0.9869	0.95	0.969
771	3.82	4.31	24.7	gi|27754103	26S protease regulatory subunit 10B [Mus musculus]	Mus musculus	2	1.1246	1.1355	1.278	1.1444	1.2049	1.037	1.117
772	3.82	4.02	9.9	gi|45476573	eukaryotic translation initiation factor 3 subunit E [Mus musculus]	Mus musculus	2	0.9967	1.0564	1.2181	1.0418	1.131	1.2592	1.1234
773	3.82	3.94	26.9	gi|347582617	protein S100-A13 [Mus musculus]	Mus musculus	2	1.2865	2.2031	0.8702	0.844	1.0904	0.84	0.9988
774	3.82	3.91	25.9	gi|6755100	proliferation-associated protein 2G4 [Mus musculus]	Mus musculus	4	0.8888	0.9748	1.1565	0.9529	1.0242	0.9921	1.0008
775	3.79	4.29	18.2	gi|247269929	carboxylesterase 1C precursor [Mus musculus]	Mus musculus	4	1.0996	1.2265	1.0997	1.0342	0.9892	1.266	0.9261
776	3.79	3.84	21	gi|162139829	myelin protein P0 precursor [Mus musculus]	Mus musculus	2	1.0747	0.968	0.9468	1.1274	0.9611	1.0692	1.0336
777	3.78	3.78	61.4	gi|10946578	thymosin beta-4 [Mus musculus]	Mus musculus	2	1.1392	0.9111	1.1489	0.8782	1.2207	1.2718	1.0355
778	3.77	3.84	50.4	gi|6677801	40S ribosomal protein S17 [Mus musculus]	Mus musculus	3	1.035	0.9672	1.1302	1.0818	1.0799	1.0864	1.0551
779	3.76	26.6	33.4	gi|6754254	heat shock protein HSP 90-alpha [Mus musculus]	Mus musculus	15	0.9202	1.0329	1.3789	0.9702	1.1317	1.0758	0.9591
780	3.76	3.88	22.5	gi|31712014	carboxymethylenebutenolidase homolog [Mus musculus]	Mus musculus	2	1.1307	1.1309	0.981	1.0241	1.0165	1.0207	1.0817
781	3.75	6.76	13.4	gi|226823359	coatomer subunit alpha [Mus musculus]	Mus musculus	3	1.012	0.9511	1.0144	0.9576	0.9982	1.0443	0.9663
782	3.75	4.78	11.4	gi|310923113	immunoglobulin-like and fibronectin type III domain-containing protein 1 [Mus musculus]	Mus musculus	4	0.8026	0.9324	0.8847	0.9095	0.8939	0.8172	0.9117
783	3.74	4.08	25.3	gi|255653009	ribosomal protein L3-like isoform 1 [Mus musculus]	Mus musculus	2	1.0408	0.907	1.0018	0.976	0.9153	0.92	0.9338
784	3.68	4.03	22	gi|254540082	proteasome subunit beta type-4 precursor [Mus musculus]	Mus musculus	2	1.0913	0.9371	0.9829	1.0422	0.9733	1.0788	1.0505
785	3.68	3.68	34.3	gi|9506911	NADH dehydrogenase [ubiquinone] 1 alpha subcomplex subunit 1 [Mus musculus]	62316.1	2	1.206	1.0707	1.0083	1.1528	1.1054	1.0695	1.1754
786	3.67	4.29	14.1	gi|67906177	protein transport protein Sec23A [Mus musculus]	Mus musculus	2	0.9977	0.9794	1.0823	1.0114	1.0654	1.0539	1.0475
787	3.67	3.71	26	gi|13386062	apolipoprotein O-like precursor [Mus musculus]	Mus musculus	4	1.0777	1.0218	1.0526	1.1655	1.1782	1.1152	1.2952
788	3.65	3.72	30.1	gi|158854016	S-phase kinase-associated protein 1 [Mus musculus]	Mus musculus	2	1.4024	0.9314	0.9365	0.8273	0.8093	1.229	0.9259
789	3.64	4.03	16.1	gi|12963737	exportin-2 [Mus musculus]	Mus musculus	2	1.0015	1.0585	1.0222	1.0035	0.9783	0.9945	1
790	3.64	3.92	15.8	gi|27502349	mitochondrial-processing peptidase subunit alpha precursor [Mus musculus]	Mus musculus	3	0.9328	0.9906	0.8502	0.9505	0.9234	0.9711	0.9504
791	3.62	3.84	26.2	gi|31560267	dual specificity mitogen-activated protein kinase kinase 2 [Mus musculus]	Mus musculus	3	0.9454	0.8609	0.8961	0.9875	0.896	0.9916	0.9659
792	3.62	3.82	21.7	gi|219276601	asparagine--tRNA ligase, cytoplasmic isoform 1 [Mus musculus]	Mus musculus	2	1.0714	1.0209	1.1893	0.9058	1.1741	0.9965	0.7475
793	3.6	4.67	42.2	gi|407261621	PREDICTED: ubiquitin-conjugating enzyme E2 L3-like [Mus musculus]	Mus musculus	3	1.0242	0.8431	0.8501	0.9694	0.8386	0.9587	0.9892
794	3.58	3.61	45.5	gi|283046784	SRA stem-loop-interacting RNA-binding protein, mitochondrial [Mus musculus]	Mus musculus	2	0.9049	0.9734	0.8723	0.9268	1.0175	0.8928	0.8564
795	3.56	3.61	20.4	gi|27754130	prostamide/prostaglandin F synthase [Mus musculus]	Mus musculus	2	1.0264	0.8454	0.9489	1.0761	0.867	1.013	0.9818
796	3.56	3.56	39	gi|31088922	musculoskeletal embryonic nuclear protein 1 [Mus musculus]	Mus musculus	2	1	0.8794	0.8684	0.9886	0.9926	1.0672	1.0905
797	3.55	3.57	38.2	gi|254675270	40S ribosomal protein S5 [Mus musculus]	Mus musculus	4	1.6725	1.3602	1.0694	0.9453	1.1064	1.0009	0.9692
798	3.51	3.6	20.5	gi|165932381	plasminogen activator inhibitor 1 RNA-binding protein isoform 4 [Mus musculus]	Mus musculus	2	0.9836	0.8258	0.9403	0.9551	0.8499	1.0121	0.9083
799	3.5	3.58	19.2	gi|7242197	proteasome subunit beta type-1 precursor [Mus musculus]	Mus musculus	2	1.0302	1.0267	1.0153	1.0753	1.072	1.0228	1.1953
800	3.48	3.75	43.6	gi|165377065	UMP-CMP kinase [Mus musculus]	Mus musculus	2
801	3.46	3.58	22.8	gi|15617203	chloride intracellular channel protein 1 [Mus musculus]	Mus musculus	2	1.0225	1.3209	1.5579	0.9741	1.2884	1.1477	1.0481
802	3.43	3.85	24.5	gi|172072627	cytosolic 5'-nucleotidase 3 isoform 1 [Mus musculus]	Mus musculus	3	0.9251	0.8505	0.9088	0.9613	0.9053	0.8902	1.0363
803	3.41	3.83	15.3	gi|100818161	RAP1, GTP-GDP dissociation stimulator 1 isoform a [Mus musculus]	Mus musculus	2
804	3.41	3.41	11.5	gi|225703070	centromere protein V [Mus musculus]	Mus musculus	2	1.0405	1.0045	0.9448	0.827	3.044	0.9494	0.9799
805	3.4	3.7	21.1	gi|6681159	probable ATP-dependent RNA helicase DDX6 [Mus musculus]	Mus musculus	2	0.9717	0.9455	1.1147	1.0258	1.1702	1.3597	0.9306
806	3.39	3.74	7	gi|74229034	importin-7 [Mus musculus]	Mus musculus	2	0.9388	1.0728	1.3126	0.9793	1.0961	0.9759	1.054
807	3.39	3.48	12.2	gi|156713423	26S proteasome non-ATPase regulatory subunit 8 [Mus musculus]	Mus musculus	2	0.9119	0.8824	0.8597	0.8816	0.8757	0.9025	0.7198
808	3.38	168.13	52.3	gi|18859641	myosin-7 [Mus musculus]	Mus musculus	250	1.2882	1.3194	1.1268	1.0637	1.0561	2.0057	1.0179
809	3.37	3.43	15.4	gi|74024924	sulfite oxidase, mitochondrial precursor [Mus musculus]	Mus musculus	2	0.9366	0.918	0.9247	0.9471	0.9608	0.901	0.9486
810	3.32	4.08	13.5	gi|110431378	utrophin [Mus musculus]	Mus musculus	2	0.803	0.9281	0.9405	0.7385	0.8338	0.7825	0.7782
811	3.32	3.33	50.5	gi|83816956	cytochrome c oxidase subunit 6A2, mitochondrial precursor [Mus musculus]	Mus musculus	3	1.0818	0.8527	0.7996	1.0872	0.9483	1.0714	1.1016
812	3.31	3.42	33.7	gi|31981515	60S ribosomal protein L7 [Mus musculus]	Mus musculus	2	1.0212	1.005	1.0115	1.0536	1.1221	0.9198	0.9781
813	3.29	4.03	9.9	gi|256773195	cardiomyopathy-associated protein 5 [Mus musculus]	Mus musculus	3	1.0031	0.9864	0.9171	1.0182	0.9507	0.943	0.9659
814	3.28	3.97	27.3	gi|239051067	cullin-5 isoform 1 [Mus musculus]	Mus musculus	2	1.0728	1.2969	1.134	1.0191	1.047	1.0306	1.0997
815	3.26	3.61	20.5	gi|257467675	acyl-Coenzyme A dehydrogenase family, member 10-like [Mus musculus]	Mus musculus	2	1.0921	1.1267	1.03	1.0718	1.2294	1.0764	1.0476
816	3.25	3.32	37	gi|160333553	60S ribosomal protein L12 [Mus musculus]	Mus musculus	3	0.8734	0.9309	0.9309	0.9207	0.9785	0.9184	0.9939
817	3.25	3.3	11.7	gi|31981160	basic leucine zipper and W2 domain-containing protein 2 [Mus musculus]	Mus musculus	2	0.9249	1.1261	1.0908	0.8965	0.932	0.8924	0.8703
818	3.24	3.34	10.1	gi|459447369	COP9 signalosome complex subunit 5 isoform 2 [Mus musculus]	Mus musculus	2	1.0438	0.7832	0.8266	0.834	0.8547	0.8395	0.8195
819	3.23	3.23	46.4	gi|407262183	PREDICTED: NADH dehydrogenase [ubiquinone] 1 subunit C2-like [Mus musculus]	990709	3	1.0715	1.1242	1.0523	1.065	1.0911	1.0286	1.2026
820	3.22	3.3	34.6	gi|14149750	PRA1 family protein 3 [Mus musculus]	Mus musculus	2	0.923	0.8897	1.0402	0.907	0.9028	0.9079	0.7816
821	3.21	3.53	10.4	gi|118026925	solute carrier family 2, facilitated glucose transporter member 4 [Mus musculus]	Mus musculus	4	1.0657	1.0977	1.157	1.1012	1.4974	0.9992	1.3585
822	3.2	5.58	15.7	gi|226437625	myopalladin [Mus musculus]	Mus musculus	3	0.8725	1.1354	1.18	0.9883	1.0667	0.945	0.9726
823	3.2	3.26	29.9	gi|7305061	peptidyl-prolyl cis-trans isomerase FKBP3 [Mus musculus]	Mus musculus	2	1.2513	0.9006	0.9833	0.9897	0.941	0.9098	0.9846
824	3.2	3.2	33.1	gi|158631246	NADH dehydrogenase [ubiquinone] 1 beta subcomplex subunit 11, mitochondrial [Mus musculus]	62308.2	2	0.9994	0.8564	0.9215	1.0274	1.0713	0.9621	1.0638
825	3.19	3.21	14.7	gi|83699420	RNA binding motif protein, X-linked-like-1 [Mus musculus]	Mus musculus	2	0.5073	0.5573	0.6011	1.0344	0.6131	0.4628	0.4487
826	3.17	3.21	8.7	gi|285002266	xin actin-binding repeat-containing protein 1 [Mus musculus]	Mus musculus	2	1.0331	1.1358	1.1753	1.0271	1.4368	1.0831	1.1075
827	3.14	3.17	23.3	gi|25092662	vacuolar protein-sorting-associated protein 25 [Mus musculus]	Mus musculus	2	1.0028	1.0291	1.0394	1.0953	1.1189	1.0222	1.0326
828	3.14	3.14	15.9	gi|161016826	receptor expression-enhancing protein 5 [Mus musculus]	Mus musculus	2	0.9518	0.7819	0.8167	0.8872	0.7901	0.9579	0.9631
829	3.14	3.14	24.7	gi|7304969	cellular nucleic acid-binding protein isoform 1 [Mus musculus]	Mus musculus	2	1.058	1.2221	1.3171	1.1009	1.1241	1.056	0.9388
830	3.13	3.86	12.1	gi|148747408	laminin subunit alpha-4 precursor [Mus musculus]	Mus musculus	2	0.8301	1.0938	1.0313	0.8998	0.9911	1.1225	0.8626
831	3.13	3.32	13	gi|6678321	transforming growth factor-beta-induced protein ig-h3 precursor [Mus musculus]	Mus musculus	2	1.0471	1.1168	1.1663	1.0202	1.2673	1.2041	1.1248
832	3.12	3.24	14.9	gi|171906578	UV excision repair protein RAD23 homolog B [Mus musculus]	Mus musculus	2	0.982	1.0148	0.9251	0.9771	0.9671	0.9895	0.957
833	3.11	16.58	33.7	gi|124339829	heat shock 70 kDa protein 1A [Mus musculus]	Mus musculus	11	1.1319	1.333	1.3232	1.1162	1.2287	0.9384	1.0433
834	3.11	3.21	13.5	gi|125628650	coiled-coil domain-containing protein 47 precursor [Mus musculus]	Mus musculus	2	0.9551	1.0245	1.0997	1.0275	1.0213	1.0003	0.9175
835	3.11	3.15	20.6	gi|317008607	major urinary protein 14 precursor [Mus musculus]	Mus musculus	2	0.778	0.8705	1.1478	0.7748	0.9083	0.7138	0.8327
836	3.09	4.31	11.6	gi|134948032	sodium channel protein type 4 subunit alpha [Mus musculus]	Mus musculus	2	0.9221	0.9281	1.0479	0.8547	0.7186	0.8259	0.8473
837	3.07	3.1	13.3	gi|11037792	serine/threonine-protein kinase Nek7 [Mus musculus]	Mus musculus	2	0.9146	0.8439	0.7729	0.8808	0.6939	0.8509	0.8538
838	3.07	3.07	16.1	gi|13385472	60S ribosomal protein L14 [Mus musculus]	Mus musculus	2
839	3.06	3.12	17.9	gi|47523981	probable aminopeptidase NPEPL1 [Mus musculus]	Mus musculus	2	0.7208	0.8358	0.8555	0.7842	0.8823	0.8107	0.6091
840	3.05	9.23	32.8	gi|85362742	calcium/calmodulin-dependent protein kinase type II subunit gamma isoform 2 [Mus musculus]	Mus musculus	6	0.9796	0.8327	0.8387	0.8802	0.7784	0.9069	0.8715
841	3.05	3.43	15.2	gi|312836758	dynamin-like 120 kDa protein, mitochondrial isoform 1 precursor [Mus musculus]	Mus musculus	2	1.0999	0.9282	0.9198	1.0686	1.0103	1.0543	1.0822
842	3.05	3.09	23	gi|33859751	ras-related protein Rab-21 [Mus musculus]	Mus musculus	2	0.8346	0.839	0.8727	0.8848	0.6753	4.893	0.9695
843	3.02	3.05	39.8	gi|58037465	60S ribosomal protein L18a [Mus musculus]	Mus musculus	2	0.9902	1.0206	1.1143	0.985	1.0293	1.0265	0.9463
844	3	3.9	11.4	gi|237820660	E3 ubiquitin-protein ligase UBR4 [Mus musculus]	Mus musculus	5	0.8849	0.8975	0.9603	0.9235	0.903	0.9457	0.9396
845	3	3.25	14.4	gi|262263372	adenosylhomocysteinase [Mus musculus]	Mus musculus	2	0.9689	0.892	0.881	0.9834	1.0012	0.9747	1.0202
846	2.99	5	30.6	gi|33859640	transaldolase [Mus musculus]	Mus musculus	3	0.9762	0.9743	1.1283	1.0077	1.0498	1.0199	0.9549
847	2.99	3.11	20.8	gi|28372479	40S ribosomal protein S25 [Mus musculus]	Mus musculus	2	1.0491	1.0273	1.033	0.9801	0.9956	1.05	1.0763
848	2.99	3.07	25.7	gi|21704162	NEDD8-conjugating enzyme Ubc12 isoform 1 [Mus musculus]	Mus musculus	2	1.0847	0.8983	0.9121	1.0012	0.8842	1.0096	0.8473
849	2.99	3.02	19.1	gi|139948802	ubiquitin carboxyl-terminal hydrolase isozyme L3 [Mus musculus]	Mus musculus	2	1.0734	1.0781	1.1227	1.0136	1.1696	1.2716	1.2561
850	2.98	18.08	47.8	gi|407261714	PREDICTED: elongation factor 1-alpha 1-like isoform 10 [Mus musculus]	Mus musculus	18	0.9013	0.9182	0.9699	0.8377	0.8339	0.9167	0.7734
851	2.96	3.03	18.4	gi|27229101	redox-regulatory protein FAM213A [Mus musculus]	Mus musculus	2	1.0605	1.0372	0.8754	1.0757	0.7962	1.0461	1.0503
852	2.95	3.15	28.6	gi|7106387	proteasome subunit alpha type-5 [Mus musculus]	Mus musculus	2	0.9786	1.1507	1.0392	1.179	1.1076	1.0429	1.0512
853	2.94	3.11	11.7	gi|111494223	5'-nucleotidase domain-containing protein 3 [Mus musculus]	Mus musculus	2	0.9723	1.0374	1.0086	0.9372	1.0051	0.8971	1.0235
854	2.91	2.93	23.7	gi|69885049	myelin basic protein isoform 3 [Mus musculus]	Mus musculus	1	1.0477	1.1112	1.1121	1.0842	1.1022	1.2216	1.0679
855	2.9	4.8	16.2	gi|298676452	ATP-dependent (S)-NAD(P)H-hydrate dehydratase isoform 2 [Mus musculus]	Mus musculus	3	0.9353	0.8113	0.7937	0.7671	0.7887	0.8392	0.937
856	2.9	2.98	15.5	gi|6753448	tripeptidyl-peptidase 1 precursor [Mus musculus]	Mus musculus	2	0.9788	1.2641	1.1179	0.972	1.0605	0.9723	1.0711
857	2.89	37.9	60	gi|33859488	tubulin beta-2A chain [Mus musculus]	Mus musculus	34	0.9202	1.3223	1.3692	1.0024	1.1946	0.9773	0.9972
858	2.88	2.97	7.3	gi|62198726	cytochrome b (mitochondrion) [Mus musculus domesticus]	Mus musculus domesticus	2	1.1317	0.9243	0.8633	1.0589	0.9329	0.9967	1.0745
859	2.87	2.97	17.4	gi|39930435	translational activator of cytochrome c oxidase 1 [Mus musculus]	Mus musculus	2	0.9964	1.306	1.129	0.9678	1.2684	1.0152	1.0866
860	2.87	2.9	22.5	gi|9937970	ribosyldihydronicotinamide dehydrogenase [quinone] isoform 1 [Mus musculus]	64678.1	2	0.9501	0.9572	1.0248	0.9419	1.1283	0.9733	1.0433
861	2.84	3.09	8.7	gi|22164798	selenium-binding protein 1 [Mus musculus]	Mus musculus	2	1.109	1.178	0.999	1.0637	1.1279	1.1699	1.0223
862	2.81	2.87	16.3	gi|13937355	S-formylglutathione hydrolase [Mus musculus]	Mus musculus	2	0.9704	0.9539	0.7855	0.9196	0.8119	0.9037	0.8911
863	2.81	2.83	13.6	gi|116063575	laforin [Mus musculus]	Mus musculus	2	1.0277	1.1422	0.9667	1.0937	1.0987	1.0903	1.1318
864	2.79	5.03	23.1	gi|22122825	actin-related protein 2 [Mus musculus]	Mus musculus	4	0.9907	1.0988	1.1183	0.9757	1.0704	1.0388	1.0351
865	2.78	3.23	15.7	gi|8393866	ornithine aminotransferase, mitochondrial precursor [Mus musculus]	Mus musculus	2	0.9789	0.9415	0.987	0.9681	1.0184	0.951	0.9964
866	2.77	6.78	20.2	gi|45592930	serine/threonine-protein phosphatase 2B catalytic subunit beta isoform [Mus musculus]	Mus musculus	6	0.9941	1.256	1.2142	1.0681	1.0878	0.9316	1.0584
867	2.77	2.85	16.3	gi|6679012	nucleosome assembly protein 1-like 4 [Mus musculus]	Mus musculus	2	1.0643	1.5576	1.0858	1.0557	0.9589	1.0308	0.8588
868	2.74	2.75	38.3	gi|407262829	PREDICTED: putative RNA-binding protein 3-like [Mus musculus]	Mus musculus	2	1.0863	1.1302	1.1569	0.9889	1.2078	1.2148	1.2457
869	2.71	2.88	32.6	gi|29244056	cerebral dopamine neurotrophic factor precursor [Mus musculus]	Mus musculus	2	0.9554	1.0494	1.0303	1.0119	1.0064	1.0344	1.0658
870	2.7	5.26	34.5	gi|7710086	ras-related protein Rab-10 [Mus musculus]	Mus musculus	5	0.9615	0.8904	1.0709	0.9753	1.0301	1.1662	0.9163
871	2.68	10.98	48.6	gi|6680121	glutathione S-transferase Mu 2 [Mus musculus]	Mus musculus	7	1.1382	1.0713	0.978	1.142	1.1082	1.1863	1.197
872	2.67	2.73	12.7	gi|13385624	eukaryotic translation initiation factor 2 subunit 1 [Mus musculus]	Mus musculus	2	1.0461	1.0208	1.0862	1.0881	0.9775	1.0341	1.1205
873	2.65	2.68	21.2	gi|14780884	polymerase delta-interacting protein 2 [Mus musculus]	Mus musculus	2	0.7481	1.0415	1.0331	0.8592	1	0.8504	0.6703
874	2.63	2.68	32.5	gi|18250296	60S ribosomal protein L24 [Mus musculus]	Mus musculus	3	0.9887	0.9285	0.9946	1.0411	1.0084	0.9706	0.7561
875	2.61	2.63	20.5	gi|228480241	metaxin-2 [Mus musculus]	Mus musculus	2	1.0363	1.1877	1.076	1.1428	1.2027	1.0897	1.1421
876	2.59	2.7	16.9	gi|116734870	leukotriene A-4 hydrolase [Mus musculus]	Mus musculus	4	0.7748	0.8081	0.7665	0.7634	0.8519	0.7564	0.7736
877	2.59	2.66	17.4	gi|6677995	monocarboxylate transporter 1 [Mus musculus]	Mus musculus	2	0.9924	0.9583	0.9023	1.0298	1.0481	1.0227	1.1357
878	2.58	2.98	18.5	gi|41281703	coronin-6 isoform B [Mus musculus]	Mus musculus	1	0.7711	0.7826	0.7647	0.8033	0.8196	0.7772	0.8112
879	2.56	2.72	72.4	gi|6681137	acyl-CoA-binding protein isoform 2 [Mus musculus]	Mus musculus	3	1.0593	0.8164	0.9077	0.9988	0.88	0.9743	1.1018
880	2.55	2.61	27.9	gi|21313138	glutathione S-transferase kappa 1 [Mus musculus]	Mus musculus	1	1.0827	1.0076	1.0082	0.987	1.1777	1.0246	1.2123
881	2.54	2.57	20.7	gi|295789038	mth938 domain-containing protein isoform 1 [Mus musculus]	Mus musculus	2	0.9774	0.9485	0.8953	0.9757	0.8912	0.9244	1.0079
882	2.53	3.21	14	gi|158711665	cullin-4B [Mus musculus]	Mus musculus	2	0.9908	0.8821	1.0536	0.9199	0.9468	0.9698	0.9081
883	2.53	2.63	19.4	gi|12963697	acylpyruvase FAHD1, mitochondrial [Mus musculus]	Mus musculus	2	1.0205	0.9506	0.9741	1.0176	1.03	1.0288	0.9924
884	2.52	2.56	18.7	gi|7305395	purine nucleoside phosphorylase [Mus musculus]	Mus musculus	1	1.0045	1.0275	1.1322	1.0151	1.1145	1.0859	0.9091
885	2.49	8.77	32.6	gi|9845257	histone H1.2 [Mus musculus]	Mus musculus	4	1.054	0.813	0.8319	0.9874	0.9641	0.9226	1.053
886	2.49	2.58	16.4	gi|170650599	elongation factor G, mitochondrial [Mus musculus]	Mus musculus	1	1.0085	0.937	0.9512	0.995	0.9162	0.9835	0.917
887	2.47	2.9	17.7	gi|6755546	long-chain fatty acid transport protein 1 [Mus musculus]	Mus musculus	2	1.1676	1.2077	1.2488	1.2969	1.1264	1.172	1.1993
888	2.46	2.84	20.2	gi|238814391	T-complex protein 1 subunit eta [Mus musculus]	Mus musculus	1	0.9866	1.2864	1.1547	1.0751	1.1996	1.0421	1.0777
889	2.45	2.49	19.3	gi|6679583	ras-related protein Rab-11B [Mus musculus]	Mus musculus	1	1.2351	0.9751	1.166	1.2157	1.1626	1.1909	1.1265
890	2.43	4.8	26	gi|188219589	lamin-B1 [Mus musculus]	Mus musculus	4	0.9529	0.9792	0.966	0.9975	0.9196	0.9742	0.9373
891	2.43	3.39	14.4	gi|23956096	general vesicular transport factor p115 [Mus musculus]	Mus musculus	1	0.9195	0.9722	1.071	0.933	1.0498	1	0.9805
892	2.43	2.52	20.8	gi|27754065	inorganic pyrophosphatase [Mus musculus]	Mus musculus	2	1.0546	0.982	1.0488	0.9886	1.1053	0.9259	0.9368
893	2.42	2.51	14.1	gi|6680658	[Protein ADP-ribosylarginine] hydrolase [Mus musculus]	Protein ADP-ribosylarginine	1	0.5149	0.5156	0.5306	0.5101	0.5141	0.5013	0.5475
894	2.41	2.9	15.6	gi|242332572	ras GTPase-activating-like protein IQGAP1 [Mus musculus]	Mus musculus	1	0.9736	2.0042	1.5708	0.9503	2.0939	1.0917	1.023
895	2.41	2.43	69.7	gi|84042521	barrier-to-autointegration factor [Mus musculus]	Mus musculus	2	1.0472	0.8129	0.8003	0.9585	0.9196	1.0739	0.877
896	2.4	3	11.2	gi|213418079	SAM domain and HD domain-containing protein 1 isoform 2 [Mus musculus]	Mus musculus	1	1.0301	1.0182	1.2209	0.9814	1.078	1.0453	0.7255
897	2.39	2.97	12.4	gi|260064007	ubiquitin carboxyl-terminal hydrolase 24 [Mus musculus]	Mus musculus	1	0.9223	1.2598	1.1989	0.9783	1.1721	0.9855	1.048
898	2.38	45.16	69.8	gi|256000788	tropomyosin alpha-1 chain isoform 6 [Mus musculus]	Mus musculus	41	0.9299	0.7861	1.0607	0.9453	0.9353	0.976	0.8545
899	2.38	2.91	12.9	gi|168480100	cartilage intermediate layer protein 2 precursor [Mus musculus]	Mus musculus	1	1.1245	1.2917	1.2804	1.3005	1.3976	1.3457	1.1838
900	2.35	2.51	20.6	gi|165377206	translocon-associated protein subunit alpha precursor [Mus musculus]	Mus musculus	1	0.9116	0.8368	0.9431	0.919	0.8067	0.9526	0.7001
901	2.34	3.04	10.9	gi|6678419	tripeptidyl-peptidase 2 [Mus musculus]	Mus musculus	1	0.9914	1.1698	1.2129	1.0175	0.992	0.9811	0.8878
902	2.34	2.47	25.2	gi|13385670	28S ribosomal protein S34, mitochondrial [Mus musculus]	Mus musculus	1	0.9442	1.1403	1.1881	1.0701	1.2353	1.04	1.1451
903	2.33	36.44	39.7	gi|31542159	sarcoplasmic/endoplasmic reticulum calcium ATPase 3 isoform b [Mus musculus]	Mus musculus	40	0.754	0.8323	1.2695	0.9289	0.8876	0.9347	0.9713
904	2.33	2.8	12.4	gi|31543349	vesicle-fusing ATPase [Mus musculus]	Mus musculus	2	0.9909	1.044	1.0594	0.8957	0.9507	0.9647	0.9735
905	2.31	2.39	33.8	gi|47059026	single-stranded DNA-binding protein, mitochondrial isoform 1 [Mus musculus]	Mus musculus	1	0.9506	1.0521	1.0914	1.038	0.995	0.9696	1.0341
906	2.3	2.35	11.4	gi|112807171	echinoderm microtubule-associated protein-like 1 isoform 2 [Mus musculus]	Mus musculus	1	0.7675	0.7907	0.8336	0.832	0.7209	0.7306	0.7327
907	2.28	3.14	24.4	gi|124248577	26S protease regulatory subunit 6B [Mus musculus]	Mus musculus	2	0.9067	0.9401	0.9704	0.9503	1.054	0.962	0.8291
908	2.27	2.27	12.6	gi|6678760	acyl-protein thioesterase 1 [Mus musculus]	Mus musculus	1	0.9289	0.9696	0.9397	0.9761	1.0579	0.9724	1.0076
909	2.26	5.98	15.1	gi|119120865	nesprin-1 isoform 3 [Mus musculus]	Mus musculus	3	0.9127	1.154	1.1262	0.9308	1.0244	0.9844	0.9814
910	2.26	3.04	15.5	gi|22203755	eukaryotic translation initiation factor 3 subunit C [Mus musculus]	Mus musculus	3	0.7815	0.7843	0.7544	0.8088	0.8314	0.8407	0.76
911	2.25	2.55	36.2	gi|21312153	glutaredoxin-related protein 5, mitochondrial [Mus musculus]	Mus musculus	3	1.0764	0.9344	0.8992	1.0006	0.9656	0.9984	0.8438
912	2.24	2.64	9.2	gi|48928014	ubiquitin carboxyl-terminal hydrolase 47 isoform 2 [Mus musculus]	Mus musculus	2	0.9923	0.8545	0.9528	1.0241	0.9786	1.0428	0.9265
913	2.24	2.45	20.3	gi|70909327	COP9 signalosome complex subunit 2 [Mus musculus]	Mus musculus	2	0.9176	1.0229	0.9919	1.0066	0.8878	1.002	0.9948
914	2.24	2.34	32.7	gi|28892859	fructose-2,6-bisphosphatase TIGAR [Mus musculus]	Mus musculus	3	1.025	1.0932	0.8627	0.9733	0.9453	0.8993	1.0248
915	2.24	2.33	15.7	gi|268838020	methylthioribose-1-phosphate isomerase [Mus musculus]	Mus musculus	1	0.9275	1.0394	1.3642	0.9854	1.2031	1.0338	1.2018
916	2.23	3	9.8	gi|165932389	nuclear pore complex protein Nup155 [Mus musculus]	Mus musculus	1	0.8085	1.2301	1.5464	0.8041	1.0307	0.7081	0.6856
917	2.22	2.24	20.3	gi|407264228	PREDICTED: uncharacterized protein LOC101056140 [Mus musculus]	Mus musculus	1	0.8983	0.9537	1.0035	0.9912	1.0296	1.0115	0.9541
918	2.21	2.43	14.6	gi|39652626	3'(2'),5'-bisphosphate nucleotidase 1 [Mus musculus]	Mus musculus	1	0.9375	0.8767	1.0054	0.9836	0.9105	0.9579	0.8956
919	2.21	2.32	29.6	gi|25742730	60S ribosomal protein L32 [Mus musculus]	Mus musculus	1	0.9615	0.9449	0.9886	1.0936	1.1132	0.9874	0.9669
920	2.2	2.71	43.4	gi|31981945	60S ribosomal protein L13a [Mus musculus]	Mus musculus	1	1.0656	0.9016	0.9787	1.0567	0.9953	1.0012	0.9838
921	2.2	2.37	24.6	gi|13384768	ubiquitin-fold modifier-conjugating enzyme 1 [Mus musculus]	Mus musculus	1	0.9381	0.9026	0.9364	0.9701	0.8645	0.9941	0.9923
922	2.2	2.34	17.1	gi|225543273	MAP7 domain-containing protein 1 isoform 1 [Mus musculus]	Mus musculus	1	0.9917	1.1788	1.3424	1.0199	1.3848	1.1376	1.219
923	2.2	2.27	19.1	gi|17975508	1,4-alpha-glucan-branching enzyme [Mus musculus]	Mus musculus	2	1.0508	1.3371	1.1601	1.1043	1.3023	1.0033	1.0843
924	2.2	2.26	26.7	gi|22203753	inorganic pyrophosphatase 2, mitochondrial precursor [Mus musculus]	Mus musculus	2	0.9635	1.1188	1.0653	1.0166	1.1375	1.0027	1.0023
925	2.19	2.22	15	gi|10946824	tripartite motif-containing protein 54 [Mus musculus]	Mus musculus	1	1.4757	1.6377	1.095	1.0081	0.8767	0.9968	1.0231
926	2.17	2.28	13.8	gi|27370510	serum paraoxonase/lactonase 3 precursor [Mus musculus]	Mus musculus	1	1.0062	0.8645	0.9187	0.9254	0.8113	0.952	0.9566
927	2.17	2.27	12.6	gi|169234938	ATP-binding cassette sub-family B member 7, mitochondrial [Mus musculus]	Mus musculus	1	1.0737	1.0223	1.1822	1.1651	1.0423	1.0726	1.0248
928	2.16	4.78	8.6	gi|84370361	nidogen-2 precursor [Mus musculus]	Mus musculus	3	0.906	0.9673	1.0131	0.9558	1.2605	0.9581	1.1378
929	2.16	2.16	25.1	gi|21644577	abhydrolase domain-containing protein 11 isoform 1 [Mus musculus]	Mus musculus	1	1.1364	1.1355	1.0508	1.1695	1.2638	1.0716	1.3155
930	2.15	52.55	40	gi|145864471	myosin-7B [Mus musculus]	Mus musculus	65	0.9487	0.7569	0.7901	1.0059	0.7201	1.0089	1.0511
931	2.15	2.31	26.3	gi|61969660	secernin-3 [Mus musculus]	Mus musculus	1	1.0568	0.9333	0.9055	1.0294	0.9375	1.0393	1.1282
932	2.15	2.25	42.5	gi|13385518	ADP-ribosylation factor-like protein 8B [Mus musculus]	Mus musculus	1	1.0678	0.9104	1.0253	0.9403	1.0958	0.924	0.9703
933	2.15	2.22	15.2	gi|7242138	sodium/potassium-transporting ATPase subunit beta-2 [Mus musculus]	Mus musculus	1	0.7418	0.7064	0.7095	0.7692	0.6613	0.7687	0.7252
934	2.14	2.59	17.5	gi|67906179	fermitin family homolog 2 [Mus musculus]	Mus musculus	1	0.9542	1.1546	1.0215	0.9962	1.1197	0.9045	0.9408
935	2.14	2.15	18.4	gi|9789943	dermatopontin precursor [Mus musculus]	Mus musculus	1	1.0888	1.0453	0.9715	0.8725	0.9093	0.9149	0.9017
936	2.13	2.49	16.5	gi|7242148	eukaryotic translation initiation factor 2 subunit 3, Y-linked [Mus musculus]	Mus musculus	1	1.0252	1.115	1.0792	1.0294	0.9777	0.9819	1.0269
937	2.13	2.34	19.8	gi|344925843	ATP synthase mitochondrial F1 complex assembly factor 1 [Mus musculus]	Mus musculus	1	0.8849	1.3142	1.5159	1.3816	1.1998	1.1607	0.8986
938	2.13	2.27	11.3	gi|84697028	monocarboxylate transporter 4 [Mus musculus]	Mus musculus	1	0.8838	0.8517	0.9756	1.0295	0.9729	0.9288	0.8859
939	2.13	2.15	48.1	gi|21624609	valacyclovir hydrolase precursor [Mus musculus]	Mus musculus	2	1.0884	0.9918	0.9569	1.0522	0.9832	0.9769	1.1108
940	2.12	4.53	10.6	gi|146231996	E3 ubiquitin-protein ligase HUWE1 [Mus musculus]	Mus musculus	3	1.411	9.5604	1.1838	0.8573	0.9281	0.7328	0.7547
941	2.12	2.64	22.3	gi|7304875	alpha-2-HS-glycoprotein isoform 1 precursor [Mus musculus]	Mus musculus	1	1.0317	0.962	1.1076	1.0108	0.934	1.2725	1.0297
942	2.12	2.31	34.5	gi|22165347	eukaryotic translation initiation factor 1 [Mus musculus]	Mus musculus	1	0.9845	1.1509	1.1855	1.13	1.286	1.1086	1.0909
943	2.12	2.25	14.2	gi|17157983	peroxisomal carnitine O-octanoyltransferase [Mus musculus]	Mus musculus	1	0.8945	0.9053	0.8	0.8276	0.7056	0.8826	0.8351
944	2.12	2.14	25	gi|37577140	phospholemman isoform b precursor [Mus musculus]	Mus musculus	2	1.0115	0.993	1.2108	1.0461	1.6484	1.1991	1.101
945	2.1	2.26	22.9	gi|51172612	vitamin D-binding protein precursor [Mus musculus]	Mus musculus	3	1.5083	1.8759	1.7725	1.0523	0.9393	1.5132	0.8441
946	2.1	2.26	10.7	gi|17647119	short/branched chain specific acyl-CoA dehydrogenase, mitochondrial [Mus musculus]	Mus musculus	1	1.013	0.9848	0.9855	1.0415	1.1098	0.961	0.9533
947	2.1	2.15	17.2	gi|13385558	NADH dehydrogenase [ubiquinone] 1 beta subcomplex subunit 8, mitochondrial precursor [Mus musculus]	80337.1	1	1.0206	0.9012	0.8998	1.0829	0.8881	1.0159	1.0477
948	2.1	2.11	22.9	gi|6755202	proteasome subunit beta type-3 [Mus musculus]	Mus musculus	1	1.0333	1.0181	1.0076	1.022	1.0221	1.0452	1.0625
949	2.09	9.28	13.6	gi|163310736	talin-2 [Mus musculus]	Mus musculus	5	0.9602	0.8847	0.9524	0.9846	0.9321	0.9446	0.9825
950	2.09	2.57	16.5	gi|284172357	methionine--tRNA ligase, cytoplasmic isoform 1 [Mus musculus]	Mus musculus	2	1.0545	1.1223	1.3473	1.0635	1.1726	1.0197	0.9394
951	2.08	2.58	13.7	gi|23346557	5-oxoprolinase [Mus musculus]	Mus musculus	1	1.2002	1.13	0.9629	1.0882	0.9931	1.0503	1.2123
952	2.08	2.28	10.5	gi|357394966	phosphatidylinositol-binding clathrin assembly protein isoform 4 [Mus musculus]	Mus musculus	1	0.8667	1.0497	1.5644	1.0707	1.8138	1.0671	1.1293
953	2.08	2.12	23.2	gi|12963603	NADH dehydrogenase [ubiquinone] 1 alpha subcomplex assembly factor 3 [Mus musculus]	75736.1	1	1.0234	1.2826	1.0907	1.1237	1.167	1.0299	1.0167
954	2.08	2.1	40.7	gi|21312546	protein FAM162A [Mus musculus]	Mus musculus	1	0.9992	1.0155	0.957	1.0129	1.0137	0.9793	1.0829
955	2.07	6.25	27.1	gi|33859560	rab GDP dissociation inhibitor alpha [Mus musculus]	Mus musculus	4	1.0754	0.7763	0.7934	0.8903	0.795	0.9464	0.99
956	2.07	2.51	15	gi|256818806	tryptophan--tRNA ligase, cytoplasmic isoform 2 [Mus musculus]	Mus musculus	1	0.9016	1.1208	0.9785	0.9196	0.9355	0.9635	0.8925
957	2.07	2.5	21	gi|134053873	SCAN domain containing 3 [Mus musculus]	Mus musculus	2	1.0053	1.4081	1.1235	1.0277	0.9675	0.8846	0.9423
958	2.07	2.38	11.4	gi|124487143	serine protease HTRA4 precursor [Mus musculus]	Mus musculus	1	0.8384	0.9035	1.3387	0.9807	1.0204	1.0991	0.9992
959	2.07	2.37	14.8	gi|254553372	isoleucine--tRNA ligase, cytoplasmic [Mus musculus]	Mus musculus	1	0.8756	1.074	1.3148	0.9408	1.1065	1.0795	1.0626
960	2.07	2.34	11.1	gi|27370032	ubiquitin-like modifier-activating enzyme 6 [Mus musculus]	Mus musculus	1	1.0887	0.9356	1.1236	0.9087	0.9772	0.9517	0.9372
961	2.07	2.11	26.3	gi|309263233	PREDICTED: 60S ribosomal protein L23a-like [Mus musculus]	Mus musculus	1	0.9402	0.9272	0.968	0.9879	1.0437	1.0254	1.0065
962	2.06	4.45	24.6	gi|6671702	T-complex protein 1 subunit epsilon [Mus musculus]	Mus musculus	2	1.0507	0.99	1.2871	1.0795	1.1268	1.1107	1.0052
963	2.06	2.33	14.9	gi|254587947	serine/threonine-protein phosphatase 2A activator [Mus musculus]	Mus musculus	1	1.0293	1.2319	1.2573	1.106	1.0388	1.0082	1.0333
964	2.06	2.25	25.1	gi|40068491	probable ATP-dependent RNA helicase DDX17 isoform 2 [Mus musculus]	Mus musculus	1	0.9763	1.1801	1.3472	0.9865	1.1026	0.9869	0.9423
965	2.06	2.15	7	gi|116063550	fibronectin type III and SPRY domain-containing protein 2 [Mus musculus]	Mus musculus	1	0.8678	1.1892	1.0063	0.9164	1.1098	0.95	0.8991
966	2.06	2.12	13	gi|22094081	dual specificity mitogen-activated protein kinase kinase 3 [Mus musculus]	Mus musculus	1	0.9251	0.9074	1.0134	0.9277	0.8465	0.8353	0.9324
967	2.06	2.08	19.4	gi|23943828	bcl-2-like protein 13 [Mus musculus]	Mus musculus	1	1.1159	1.1553	1.0885	1.1173	1.1294	1.0183	1.139
968	2.05	2.72	8.9	gi|124487155	laminin subunit alpha-5 precursor [Mus musculus]	Mus musculus	1	0.9612	0.8954	0.9905	1.0013	0.9316	0.9604	1.0926
969	2.05	2.64	20.7	gi|83627717	eukaryotic translation initiation factor 4E [Mus musculus]	Mus musculus	2	0.9432	0.8989	0.9724	1.0182	0.9053	0.9721	0.967
970	2.05	2.54	16.6	gi|87299630	RNA polymerase I-specific transcription initiation factor RRN3 [Mus musculus]	Mus musculus	2
971	2.05	2.28	13.6	gi|154240716	integrin alpha-V precursor [Mus musculus]	Mus musculus	1	0.8712	1.1049	0.9245	0.9529	1.0694	1.0021	0.9896
972	2.05	2.24	14.1	gi|22122499	secernin-2 [Mus musculus]	Mus musculus	1	1.1342	1.069	0.8579	0.8843	1.0954	0.954	0.9939
973	2.05	2.16	26.3	gi|20452466	ferrochelatase, mitochondrial [Mus musculus]	Mus musculus	1	0.9469	0.9702	0.9795	1.1236	1.0421	1.1105	1.078
974	2.05	2.13	16.8	gi|11528496	fructosamine-3-kinase isoform a [Mus musculus]	Mus musculus	1	0.9578	1.0758	1.0469	1.0699	0.9964	0.9914	0.9853
975	2.05	2.11	17.7	gi|29893569	eukaryotic translation initiation factor 5 [Mus musculus]	Mus musculus	1	0.8808	0.9634	0.9447	0.9262	0.8905	0.9279	0.7097
976	2.05	2.11	13.8	gi|27369992	hexaprenyldihydroxybenzoate methyltransferase, mitochondrial [Mus musculus]	Mus musculus	1	1.1567	1.0492	0.9865	1.1266	1.1368	1.0656	1.1065
977	2.05	2.1	20.4	gi|6754090	glutathione S-transferase omega-1 [Mus musculus]	Mus musculus	1	1.0753	1.1535	1.0343	1.0859	1.0863	1.0769	1.0709
978	2.04	2.94	11.6	gi|124487201	clustered mitochondria protein homolog [Mus musculus]	Mus musculus	1	1.0579	2.315	1.4389	1.1831	1.3144	1.1199	1.1764
979	2.04	2.49	17.9	gi|21703884	L-2-hydroxyglutarate dehydrogenase, mitochondrial precursor [Mus musculus]	Mus musculus	2	0.9831	1.321	1.1011	0.9879	1.0176	1.0106	1.0736
980	2.04	2.37	15.7	gi|218156291	complement factor B isoform 2 precursor [Mus musculus]	Mus musculus	1	0.8916	1.0992	1.4617	1.0776	1.2861	1.1434	0.9775
981	2.04	2.25	9.8	gi|6678281	indolethylamine N-methyltransferase [Mus musculus]	Mus musculus	1	1.3079	1.2759	1.0258	1.0806	1.4201	1.2287	1.2887
982	2.04	2.18	17.5	gi|31542602	ELAV-like protein 1 [Mus musculus]	Mus musculus	2	0.8759	0.8547	1.2461	1.0183	1.116	0.9144	0.9977
983	2.04	2.15	17.9	gi|68533251	transmembrane protein 33 isoform 2 [Mus musculus]	Mus musculus	1	0.8422	0.9144	0.988	0.846	0.9014	0.8409	0.8646
984	2.04	2.09	28.6	gi|9910272	heat shock protein beta-3 [Mus musculus]	Mus musculus	1	1.0119	1.3102	0.9562	1.0888	0.9927	0.9559	1.1856
985	2.04	2.06	28.6	gi|9506971	profilin-2 [Mus musculus]	Mus musculus	2	1.056	0.8298	0.5341	0.6506	0.618	0.6956	0.6515
986	2.03	420.43	76.9	gi|71143152	myosin-8 [Mus musculus]	Mus musculus	643
987	2.03	12.99	39.4	gi|31543974	14-3-3 protein beta/alpha [Mus musculus]	Mus musculus	10	1.0964	0.912	0.9489	0.9381	0.8842	1.0202	1.0345
988	2.03	2.92	17.6	gi|71774133	peptidyl-prolyl cis-trans isomerase B precursor [Mus musculus]	Mus musculus	3	0.8551	0.722	0.9904	0.8389	0.7803	0.9608	0.5451
989	2.03	2.69	11.5	gi|254675277	tight junction protein ZO-1 isoform 1 [Mus musculus]	Mus musculus	1	1.0892	1.378	1.2987	1.1184	1.2125	1.0705	1.1296
990	2.03	2.63	26.6	gi|16930823	proline synthase co-transcribed bacterial homolog protein isoform a [Mus musculus]	Mus musculus	1	1.0329	0.8465	0.6563	1.0361	0.9313	0.9855	1.0569
991	2.03	2.51	18.8	gi|31982147	GDH/6PGL endoplasmic bifunctional protein precursor [Mus musculus]	Mus musculus	1	0.968	1.0684	1.1562	0.9407	0.9903	0.9965	0.9341
992	2.03	2.36	11	gi|77682555	xanthine dehydrogenase/oxidase [Mus musculus]	Mus musculus	1	1.0599	1.3125	1.3682	1.1076	1.1783	1.1153	1.0623
993	2.03	2.35	22.6	gi|9910130	ankyrin repeat domain-containing protein 2 [Mus musculus]	Mus musculus	1	1.0889	1.1459	1.1968	1.3353	3.6081	1.9705	2.8713
994	2.03	2.32	14.2	gi|85861252	UBX domain-containing protein 4 [Mus musculus]	Mus musculus	2	0.9374	0.9447	0.9997	1.1194	0.9751	1.0893	1.1233
995	2.03	2.22	29.9	gi|21703810	ubiquitin-like protein 4A [Mus musculus]	Mus musculus	1	1.0409	1.0768	1.2359	1.025	1.2334	0.9875	1.0364
996	2.03	2.21	18	gi|294459914	apolipoprotein L2 [Mus musculus]	Mus musculus	1	1.1581	1.2797	0.8712	1.037	0.9982	0.9118	1.0412
997	2.03	2.21	12.6	gi|22095023	dual specificity mitogen-activated protein kinase kinase 4 [Mus musculus]	Mus musculus	1	0.9575	1.0776	1.0202	0.988	1.123	0.9612	1.0101
998	2.03	2.17	17.7	gi|186700620	methylcrotonoyl-CoA carboxylase subunit alpha, mitochondrial [Mus musculus]	Mus musculus	2	1.1088	1.0782	1.0095	0.9824	1.1803	1.0448	1.078
999	2.03	2.14	6.9	gi|161377418	uncharacterized protein C1orf170 homolog [Mus musculus]	Mus musculus	1	1.1307	1.1617	1.1422	1.1448	1.2845	1.1513	1.2282
1000	2.03	2.13	20.5	gi|33859530	quinone oxidoreductase [Mus musculus]	Mus musculus	1	0.9096	0.9847	0.973	0.8658	0.9881	0.9929	0.9842
1001	2.03	2.11	13.6	gi|62198210	protein CutA isoform 1 precursor [Mus musculus]	Mus musculus	1	1.053	1.23	1.0806	1.0308	1.052	1.0064	1.1127
1002	2.03	2.1	12.5	gi|6671664	calnexin precursor [Mus musculus]	Mus musculus	1	0.9075	0.93	0.9817	0.8994	0.9949	0.9679	0.7417
1003	2.03	2.09	16	gi|13386026	UPF0568 protein C14orf166 homolog [Mus musculus]	Mus musculus	1
1004	2.03	2.07	11.3	gi|159110817	monoacylglycerol lipase ABHD12 [Mus musculus]	Mus musculus	1	1.0991	1.2371	0.9811	1.1432	1.2375	1.3815	1.1179
1005	2.03	2.06	14	gi|6679573	transcriptional activator protein Pur-alpha [Mus musculus]	Mus musculus	1	1.0078	1.2374	0.9933	1.0506	0.9734	1.0301	1.0318
1006	2.02	18.73	49	gi|8394493	tubulin alpha-8 chain [Mus musculus]	Mus musculus	18	0.988	0.7981	0.8057	0.9311	0.8324	0.9334	1.055
1007	2.02	2.59	19.7	gi|77020262	adenylate kinase 2, mitochondrial isoform a [Mus musculus]	Mus musculus	2	0.9179	0.9495	0.9387	0.9283	0.9144	0.8851	1.0157
1008	2.02	2.52	11.3	gi|377835587	PREDICTED: inosine-5'-monophosphate dehydrogenase 2-like [Mus musculus]	Mus musculus	1	1.0641	1.0105	1.0976	1.0896	1.1148	1.0152	1.0331
1009	2.02	2.42	15	gi|13928664	acetylcholinesterase precursor [Mus musculus]	Mus musculus	1	1.0642	1.3052	1.6025	1.089	1.1642	1.1056	1.0985
1010	2.02	2.37	16	gi|113199755	armadillo repeat-containing protein 6 [Mus musculus]	Mus musculus	1	1.0399	1.0276	1.0387	0.9915	1.0383	0.9342	0.9121
1011	2.02	2.31	19.3	gi|10048462	mitochondrial carnitine/acylcarnitine carrier protein [Mus musculus]	Mus musculus	1	1.2934	1.1668	1.0056	1.15	1.2555	1.1394	1.2806
1012	2.02	2.21	12.1	gi|148747410	coatomer subunit delta [Mus musculus]	Mus musculus	1	0.9927	0.8888	1.1345	0.9442	0.9017	1.0693	0.9581
1013	2.02	2.19	14	gi|68131562	sulfhydryl oxidase 1 isoform a precursor [Mus musculus]	Mus musculus	1	1.0381	1.2813	1.1131	1.1232	1.213	1.0761	1.3185
1014	2.02	2.19	15.1	gi|9790083	ruvB-like 1 [Mus musculus]	Mus musculus	1	0.9599	1.0582	1.0078	0.9641	0.869	0.9718	0.8831
1015	2.02	2.18	14	gi|84794548	UDP-N-acetylhexosamine pyrophosphorylase-like protein 1 [Mus musculus]	Mus musculus	1	0.8934	1.1582	1.1671	0.9098	1.1555	1.0371	1.4398
1016	2.02	2.12	19.7	gi|45544580	MAP kinase-activated protein kinase 2 [Mus musculus]	Mus musculus	1	0.9018	0.9861	1.0505	0.9219	0.9462	0.9672	0.9218
1017	2.02	2.1	18.9	gi|6679525	phosphotriesterase-related protein [Mus musculus]	Mus musculus	1	1.0777	0.9887	1.3759	1.0866	1.3271	1.1401	1.015
1018	2.02	2.1	16.1	gi|58037513	retinol dehydrogenase 12 precursor [Mus musculus]	Mus musculus	1	1.0662	1.3329	1.2637	1.1399	1.3651	1.1126	1.2362
1019	2.02	2.05	28.6	gi|9789933	diphosphoinositol polyphosphate phosphohydrolase 1 [Mus musculus]	Mus musculus	1	1.0583	0.8734	0.99	1.2504	0.9792	1.0063	1.0761
1020	2.02	2.04	19.7	gi|87116677	transmembrane and coiled-coil domain-containing protein 1 precursor [Mus musculus]	Mus musculus	2	0.942	0.9189	0.8754	0.8608	0.8368	0.8271	0.9117
1021	2.02	2.04	20.8	gi|33859624	protein S100-A4 [Mus musculus]	Mus musculus	1	0.8215	1.0569	1.1029	0.8857	1.0857	0.8931	0.9144
1022	2.01	25.39	46.3	gi|76881807	alpha-1-antitrypsin 1-2 precursor [Mus musculus]	Mus musculus	20	1.0279	1.0979	1.1087	0.8604	0.8737	1.1194	0.8421
1023	2.01	3.55	12.5	gi|116517303	polypyrimidine tract-binding protein 1 isoform 2 [Mus musculus]	Mus musculus	2	0.8506	0.7954	1.0172	0.995	0.9299	0.9476	0.8872
1024	2.01	3.54	15.3	gi|407228398	ribosome-releasing factor 2, mitochondrial isoform 4 [Mus musculus]	Mus musculus	2	0.8944	1.3255	2.6235	1.1909	2.6188	1.0685	1.2008
1025	2.01	2.96	20	gi|15375312	complement component C9 precursor [Mus musculus]	Mus musculus	2	1.053	1.4102	1.5409	1.0791	1.4581	1.1674	1.1177
1026	2.01	2.76	21.7	gi|295424137	COP9 signalosome complex subunit 1 isoform 1 [Mus musculus]	Mus musculus	1	1.1551	1.2178	1.1957	1.0036	1.2341	1.0793	1.2415
1027	2.01	2.75	17.2	gi|45433560	kinesin heavy chain isoform 5C [Mus musculus]	Mus musculus	1	1.0141	0.9037	1.1073	0.9431	0.8991	1.0184	1.0167
1028	2.01	2.71	13.7	gi|78190507	exportin-1 [Mus musculus]	Mus musculus	1	1.0769	1.0626	1.161	1.1196	1.1183	1.5492	1.1292
1029	2.01	2.7	17.5	gi|390190197	glutaryl-CoA dehydrogenase, mitochondrial [Mus musculus]	Mus musculus	1	1.125	0.8873	1.0657	0.9988	1.0585	1.058	0.9714
1030	2.01	2.54	12.4	gi|158937300	translocation protein SEC63 homolog [Mus musculus]	Mus musculus	1	0.7597	0.8536	0.9483	0.7433	0.8597	0.8689	0.8458
1031	2.01	2.48	9.3	gi|109627652	complement factor H precursor [Mus musculus]	Mus musculus	1	0.8342	1.1619	1.0348	0.8248	0.9874	1.0367	0.8453
1032	2.01	2.44	15.5	gi|258547156	programmed cell death 6-interacting protein isoform 3 [Mus musculus]	Mus musculus	1	0.5459	0.4716	0.468	0.5392	0.5828	0.5655	0.4155
1033	2.01	2.4	12.9	gi|23956122	ankyrin repeat and SOCS box protein 2 [Mus musculus]	Mus musculus	1	0.9189	1.3709	1.1994	1.1596	1.2433	1.0325	1.1551
1034	2.01	2.4	13.1	gi|295389728	spermine oxidase isoform d [Mus musculus]	Mus musculus	1	0.6589	0.7226	0.8909	0.7628	0.8022	1.0119	0.6581
1035	2.01	2.39	15.8	gi|244793488	mitofusin-1 [Mus musculus]	Mus musculus	1	1.0485	1.0672	1.1141	1.0965	1.1166	1.09	0.9822
1036	2.01	2.37	14.2	gi|267844920	WW domain-binding protein 11 [Mus musculus]	Mus musculus	1	0.9793	1.0025	1.0868	0.9347	1.038	1.0072	0.9518
1037	2.01	2.33	14.2	gi|19549320	cytoglobin [Mus musculus]	Mus musculus	1	0.8657	0.8927	0.9229	0.9635	1.0616	0.922	1.0113
1038	2.01	2.31	14.5	gi|255759902	amine oxidase [flavin-containing] A [Mus musculus]	776101	1	0.9714	1.1129	1.0729	1.0667	0.9338	0.9198	0.9771
1039	2.01	2.3	13.2	gi|30794236	anoctamin-10 isoform 1 [Mus musculus]	Mus musculus	1	0.9289	0.7802	0.9075	0.901	0.9073	0.9271	1.0252
1040	2.01	2.3	9.7	gi|339895916	AP-1 complex subunit beta-1 isoform 3 [Mus musculus]	Mus musculus	1	0.9711	0.8974	1.5903	0.9287	2.0754	1.217	1.3577
1041	2.01	2.22	24.7	gi|46518496	mTERF domain-containing protein 3, mitochondrial precursor [Mus musculus]	Mus musculus	2	0.9324	1.1493	1.1777	0.9967	1.2221	0.9518	1.0791
1042	2.01	2.2	13.3	gi|14149756	eukaryotic translation initiation factor 2 subunit 2 [Mus musculus]	Mus musculus	1	0.9957	0.9763	1.008	1.0071	0.9521	1.0223	0.8499
1043	2.01	2.18	28.6	gi|9790259	programmed cell death protein 5 [Mus musculus]	Mus musculus	2	0.9825	1.1945	1.576	1.0686	1.0898	0.9316	0.9365
1044	2.01	2.18	8.9	gi|13385890	ubiquitin-like-conjugating enzyme ATG3 [Mus musculus]	Mus musculus	2	0.9636	1.0746	0.9188	0.9578	1.0137	1.0903	1.0243
1045	2.01	2.16	9.4	gi|160333480	transmembrane protein 143 [Mus musculus]	Mus musculus	1	0.958	1.0402	0.9776	0.9112	1.021	1.0207	0.9291
1046	2.01	2.16	12	gi|66773165	lysophosphatidic acid phosphatase type 6 precursor [Mus musculus]	Mus musculus	1	0.9221	0.9312	0.8509	0.8285	0.9226	0.8923	0.9644
1047	2.01	2.15	19.6	gi|31981509	metalloreductase STEAP4 [Mus musculus]	Mus musculus	1	0.9647	0.958	0.9397	0.9909	0.9884	1.0071	0.9295
1048	2.01	2.1	17.2	gi|33859600	protein phosphatase 1B isoform 2 [Mus musculus]	Mus musculus	1	0.8378	1.1207	1.1904	0.9299	1.3546	0.9053	1.0248
1049	2.01	2.09	18.3	gi|29244210	inositol monophosphatase 3 [Mus musculus]	Mus musculus	1	1.1002	1.195	1.0534	1.0956	1.3498	1.1275	1.9647
1050	2.01	2.09	17.1	gi|46195809	protein phosphatase PTC7 homolog [Mus musculus]	Mus musculus	1	1.0616	1.0321	1.0498	1.1607	1.0864	1.0139	1.0542
1051	2.01	2.09	15.7	gi|160358825	beta-2-glycoprotein 1 precursor [Mus musculus]	Mus musculus	1	1.2009	1.3494	1.5192	0.907	1.0288	1.2185	1.0322
1052	2.01	2.06	5.5	gi|13626040	A-kinase anchor protein 12 [Mus musculus]	Mus musculus	1	0.8531	1.1029	1.0888	0.9501	0.9247	0.8972	0.8254
1053	2.01	2.05	12.6	gi|9507097	endophilin-B1 [Mus musculus]	Mus musculus	1	0.9389	1.1285	1.2712	0.9771	1.0763	1.0196	0.9552
1054	2.01	2.05	26.8	gi|13385044	60S ribosomal protein L35 [Mus musculus]	Mus musculus	1	0.9405	1.0878	1.3338	1.1453	1.335	1.0003	1.1107
1055	2.01	2.04	7.7	gi|7710028	glypican-1 precursor [Mus musculus]	Mus musculus	1	0.9245	1.1035	0.9126	0.9361	0.8818	0.8323	0.8377
1056	2.01	2.04	25.7	gi|13384998	mitochondrial fission 1 protein isoform 1 [Mus musculus]	Mus musculus	1	1.1377	1.2257	1.0755	1.0652	1.0402	1.1784	1.1119
1057	2.01	2.03	23.4	gi|254939694	splicing factor U2AF 35 kDa subunit isoform 1 [Mus musculus]	Mus musculus	1	0.8994	0.8491	1.1008	0.9531	1.1066	0.9562	0.7705
1058	2.01	2.01	26.8	gi|31982091	mitochondrial import receptor subunit TOM22 homolog [Mus musculus]	Mus musculus	1	1.004	1.0504	0.986	1.0274	1.0283	0.9492	1.0565
1059	2.01	2.01	15.7	gi|31981822	cystatin-C precursor [Mus musculus]	Mus musculus	1	0.835	0.9851	0.9219	0.8435	0.8786	0.7626	0.744
1060	2.01	2.01	22.6	gi|62198721	NADH dehydrogenase subunit 3 (mitochondrion) [Mus musculus domesticus]	Mus musculus domesticus	1	1.0316	1.0193	1.0553	1.1004	1.0893	1.0388	1.0189
1061	2	70.22	72	gi|158966670	annexin A6 isoform b [Mus musculus]	Mus musculus	46	0.8577	0.7576	0.8565	0.8819	0.7251	0.958	0.8431
1062	2	38.38	62.4	gi|7106439	tubulin beta-5 chain [Mus musculus]	Mus musculus	34	0.9625	1.2036	1.4802	0.946	1.1472	1.1388	0.9196
1063	2	25.16	56.8	gi|60687506	fructose-bisphosphate aldolase C [Mus musculus]	Mus musculus	31	0.9673	0.981	0.8977	0.99	0.8214	0.9867	1.0099
1064	2	19.66	24.8	gi|21450277	sodium/potassium-transporting ATPase subunit alpha-1 precursor [Mus musculus]	Mus musculus	11	0.9537	1.3555	1.4903	1.1421	1.2901	1.0765	1.1224
1065	2	17.47	27.2	gi|114326546	phosphoglycerate mutase 1 [Mus musculus]	Mus musculus	17	0.9796	1.6532	1.307	0.975	1.15	1.07	1.0589
1066	2	10.68	33.5	gi|226823309	eukaryotic initiation factor 4A-I isoform 2 [Mus musculus]	Mus musculus	6	1.0458	0.9464	1.0586	0.9792	1.1261	1.0999	1.037
1067	2	9.91	50.4	gi|6756037	14-3-3 protein eta [Mus musculus]	Mus musculus	8	0.9181	0.9766	1.195	0.9118	0.9461	1.0198	1.0271
1068	2	8.93	46.8	gi|28076911	glutathione S-transferase mu 4 isoform 1 [Mus musculus]	Mus musculus	6	1.0346	1.4102	1.1342	1.0879	1.346	1.0797	1.2293
1069	2	5.49	25.5	gi|161086971	F-actin-capping protein subunit alpha-1 [Mus musculus]	Mus musculus	3	0.9118	0.9383	0.9918	1.0066	1.0461	0.965	1.0418
1070	2	4.94	27.8	gi|162951867	troponin I, slow skeletal muscle [Mus musculus]	Mus musculus	3	0.8704	1.425	2.1137	0.9783	1.3724	2.1651	1.2556
1071	2	4.24	15.2	gi|41054806	guanine nucleotide-binding protein G(i) subunit alpha-2 [Mus musculus]	Mus musculus	2	0.8846	3.8074	1.4133	0.8788	0.963	0.9097	0.9063
1072	2	4.16	12.3	gi|261878607	heterogeneous nuclear ribonucleoprotein F [Mus musculus]	Mus musculus	2	0.9565	0.9064	1.0884	0.9598	1.0025	0.9915	0.5952
1073	2	4.13	18.4	gi|270341386	mitogen-activated protein kinase 14 isoform 3 [Mus musculus]	Mus musculus	2	0.9753	1.4651	1.6742	1.1062	1.4152	0.9754	1.0791
1074	2	3.26	16.3	gi|33859753	ras-related protein Rap-1b precursor [Mus musculus]	Mus musculus	2	1.1597	1.1376	1.2073	1.1209	1.105	1.0591	0.7478
1075	2	3.05	8.8	gi|147744568	Keratin, type I cytoskeletal 10 (Cytokeratin-10) (CK-10) (Keratin-10) (K10) cRAP	HUMAN	2	1.225	2.1782	3.3268	1.7909	2.0083	1.078	1.2561
1076	2	2.53	32.5	gi|157266281	trafficking protein particle complex subunit 5 [Mus musculus]	Mus musculus	1	0.9716	0.9053	1.0104	0.9622	0.8756	1.0427	0.7577
1077	2	2.5	30.3	gi|229577004	putative lipoyltransferase 2, mitochondrial [Mus musculus]	Mus musculus	1	0.8511	1.1098	1.172	1.0516	1.3824	0.9153	0.9057
1078	2	2.5	15.7	gi|94536791	flotillin-2 isoform 1 [Mus musculus]	Mus musculus	1	0.8825	0.99	1.1523	0.9148	1.2632	0.9367	0.8358
1079	2	2.44	13.8	gi|9845259	dnaJ homolog subfamily B member 5 [Mus musculus]	Mus musculus	1	0.9776	0.9687	0.9838	1.0133	1.0333	1.0284	1.1104
1080	2	2.43	13.9	gi|31542413	coronin-1C [Mus musculus]	Mus musculus	1	1.0636	1.3407	1.3116	1.0071	1.1193	1.0441	0.6131
1081	2	2.41	20.2	gi|7106381	protein kinase C and casein kinase substrate in neurons protein 2 [Mus musculus]	Mus musculus	1	0.9643	1.2001	1.1608	0.9901	1.2918	1.0184	1.053
1082	2	2.39	8.8	gi|283135194	probable cation-transporting ATPase 13A1 [Mus musculus]	Mus musculus	1
1083	2	2.38	15.8	gi|19526936	lanC-like protein 2 [Mus musculus]	Mus musculus	1	0.9148	1.1786	0.9878	0.9158	1.0024	1.0405	1.0364
1084	2	2.37	8.4	gi|82734231	solute carrier family 41 member 3 isoform 1 [Mus musculus]	Mus musculus	2
1085	2	2.34	14.4	gi|41351529	GPI transamidase component PIG-S [Mus musculus]	Mus musculus	1	0.9609	1.2077	1.1447	0.8768	0.975	0.9052	0.8494
1086	2	2.34	26.2	gi|85677504	diablo homolog, mitochondrial precursor [Mus musculus]	Mus musculus	1	1.0115	1.2368	1.2521	1.0451	1.2118	1.0716	1.0847
1087	2	2.34	8.2	gi|22219434	nuclear receptor-binding protein [Mus musculus]	Mus musculus	1	1.053	1.0895	1.197	1.0111	0.9831	1.0765	1.0475
1088	2	2.34	8.2	gi|21311915	cytochrome P450 2S1 precursor [Mus musculus]	Mus musculus	1
1089	2	2.32	11.8	gi|247269408	exocyst complex component 7 isoform 1 [Mus musculus]	Mus musculus	1	0.9245	1.4248	2.5608	1.4179	2.1483	1.1694	0.8821
1090	2	2.31	14.3	gi|110835723	putative pre-mRNA-splicing factor ATP-dependent RNA helicase DHX15 isoform 2 [Mus musculus]	Mus musculus	1	0.976	1.2141	1.2705	1.0261	1.1338	1.0411	0.8379
1091	2	2.31	12.5	gi|31559926	zinc-binding alcohol dehydrogenase domain-containing protein 2 [Mus musculus]	Mus musculus	1	1.0235	1.3716	1.5153	1.1452	1.978	1.0843	1.1654
1092	2	2.29	23.5	gi|157951676	apolipoprotein A-II precursor [Mus musculus]	Mus musculus	1	1.1529	1.2398	0.8656	0.9963	0.8715	1.1458	0.9865
1093	2	2.26	21.1	gi|7305375	pyruvate dehydrogenase kinase, isozyme 4 [Mus musculus]	Mus musculus	1	1.3716	1.1643	0.6645	0.8508	0.9084	1.0712	0.9334
1094	2	2.25	13.4	gi|30578393	coagulation factor XIII A chain precursor [Mus musculus]	Mus musculus	1	0.8848	0.9879	1.1432	0.8875	1.0471	1.0377	0.8795
1095	2	2.25	13.8	gi|41152116	leucine-rich repeat-containing protein 47 [Mus musculus]	Mus musculus	1	0.9649	1.0552	1.0169	0.9983	1.0255	0.9608	1.0005
1096	2	2.25	18.5	gi|247269309	N-acylneuraminate cytidylyltransferase [Mus musculus]	Mus musculus	1	0.9072	0.82	0.7601	0.9162	0.7728	0.9149	0.9407
1097	2	2.24	10.2	gi|171543858	hydroxymethylglutaryl-CoA lyase, mitochondrial precursor [Mus musculus]	Mus musculus	1	0.9118	1.0831	1.0404	1.0008	1.1775	1.0261	1.021
1098	2	2.23	17.5	gi|20587962	ubiquinone biosynthesis protein COQ7 homolog [Mus musculus]	Mus musculus	1	1.1033	1.1422	1.0559	1.1633	1.2906	1.0385	1.3029
1099	2	2.22	9.9	gi|161484610	ectonucleoside triphosphate diphosphohydrolase 2 precursor [Mus musculus]	Mus musculus	1	0.9775	1.4526	1.1325	1.0045	1.239	1.0638	1.0842
1100	2	2.21	17.8	gi|146219826	leucine-rich repeat-containing protein 2 [Mus musculus]	Mus musculus	1	0.9754	1.3011	1.0689	1.1233	1.2195	1.0233	1.2233
1101	2	2.21	10.1	gi|85362703	transmembrane emp24 domain-containing protein 1 precursor [Mus musculus]	Mus musculus	1	1.0627	1.0043	1.1307	1.0586	1.1151	1.0367	1.1089
1102	2	2.2	17.4	gi|124286826	eukaryotic peptide chain release factor subunit 1 [Mus musculus]	Mus musculus	1	0.8985	0.8839	0.9051	0.8203	0.9366	0.935	0.8997
1103	2	2.2	18.9	gi|313482787	methionine adenosyltransferase 2 subunit beta isoform 2 [Mus musculus]	Mus musculus	1	0.9106	1.1891	1.6125	1.0333	1.2542	1.0444	1.1068
1104	2	2.19	15.7	gi|13399318	protein Hikeshi [Mus musculus]	Mus musculus	1	0.9842	1.3076	1.1891	1.0408	1.219	1.0288	1.1109
1105	2	2.19	13	gi|6680840	calumenin isoform 1 precursor [Mus musculus]	Mus musculus	1	0.9243	1.2065	1.1718	0.8675	0.8613	0.9849	0.7926
1106	2	2.19	6	gi|229892347	torsin-1A-interacting protein 2 isoform b [Mus musculus]	Mus musculus	1	0.8964	0.884	0.9757	0.9369	0.9626	0.8579	0.8891
1107	2	2.18	11	gi|255522941	phosphoacetylglucosamine mutase isoform 2 [Mus musculus]	Mus musculus	1	0.9048	1.0088	1.0049	0.945	0.9879	0.9503	0.9431
1108	2	2.18	24.4	gi|110625902	gamma-soluble NSF attachment protein [Mus musculus]	Mus musculus	1	0.8659	1.075	0.9953	0.9255	1.0317	0.9674	1.1566
1109	2	2.18	12.9	gi|6755212	proteasome activator complex subunit 1 [Mus musculus]	Mus musculus	1	1.058	0.9813	1.0949	0.9874	0.9981	1.133	1.0351
1110	2	2.17	8.1	gi|6679084	glycylpeptide N-tetradecanoyltransferase 2 [Mus musculus]	Mus musculus	1	1.0106	0.7439	0.9817	0.9428	0.7851	0.925	0.6584
1111	2	2.16	14.4	gi|6680999	mast cell carboxypeptidase A preproprotein [Mus musculus]	Mus musculus	1	1.0563	2.0104	1.0176	1.1348	1.0096	0.9984	0.9175
1112	2	2.16	4.2	gi|46402179	protein transport protein Sec24B [Mus musculus]	Mus musculus	1	1.0335	1.5736	1.1766	0.9477	1.0171	1.0086	0.9254
1113	2	2.16	13.6	gi|197333728	isochorismatase domain-containing protein 2A, mitochondrial precursor [Mus musculus]	Mus musculus	1	1.0549	1.164	1.1699	1.0515	1.1758	1.0586	0.7994
1114	2	2.15	10.1	gi|377833703	PREDICTED: protein farnesyltransferase subunit beta-like [Mus musculus]	Mus musculus	1	1.0886	1.0792	1.2671	1.1004	1.1898	1.1163	1.1794
1115	2	2.15	9.6	gi|34368584	zinc finger CCCH domain-containing protein 15 [Mus musculus]	Mus musculus	1
1116	2	2.15	14.1	gi|28076897	CDP-diacylglycerol--inositol 3-phosphatidyltransferase [Mus musculus]	Mus musculus	2	0.8774	1.0119	0.9531	0.8252	0.942	0.859	1.0559
1117	2	2.14	22.1	gi|145966911	transmembrane emp24 domain-containing protein 9 precursor [Mus musculus]	Mus musculus	1	0.9662	1.1168	1.3298	1.0183	1.0903	1.0571	0.8814
1118	2	2.14	14.1	gi|45544618	S-methyl-5'-thioadenosine phosphorylase [Mus musculus]	Mus musculus	1	0.9926	1.2959	1.4721	1.1022	1.3377	1.0333	1.5473
1119	2	2.13	12.6	gi|45597453	long-chain fatty acid transport protein 4 [Mus musculus]	Mus musculus	1	0.8357	0.9609	0.9798	0.9149	0.9184	0.956	0.609
1120	2	2.13	7.3	gi|13507656	endoplasmic reticulum aminopeptidase 1 precursor [Mus musculus]	Mus musculus	1	0.9935	1.3194	1.3065	0.989	1.1278	1.138	1.0835
1121	2	2.13	16.3	gi|21313156	dnaJ homolog subfamily B member 4 [Mus musculus]	Mus musculus	1	1.0128	1.3898	1.0469	1.0844	1.121	0.9766	1.0656
1122	2	2.13	12	gi|260447056	ubiquitin-associated domain-containing protein 1 [Mus musculus]	Mus musculus	1	0.9823	0.8683	0.9601	0.9214	1.0186	1.0094	0.9791
1123	2	2.13	18	gi|13385392	alpha-soluble NSF attachment protein [Mus musculus]	Mus musculus	1	1.1028	1.0464	1.6945	1.0788	1.4238	0.9893	1.0053
1124	2	2.13	44.5	gi|13385960	ATP synthase lipid-binding protein, mitochondrial precursor [Mus musculus]	Mus musculus	1	1.5124	0.9865	0.9116	1.2178	1.0476	1.172	1.3
1125	2	2.12	4.3	gi|224967062	macrophage mannose receptor 1 precursor [Mus musculus]	Mus musculus	1	0.9655	1.266	1.3142	0.9668	1.2869	1.2142	1.1326
1126	2	2.12	9.2	gi|6680684	protein AMBP precursor [Mus musculus]	Mus musculus	1	0.9863	1.0271	1.1735	1.0147	1.0004	1.0629	0.8716
1127	2	2.11	16.4	gi|31541923	methylmalonic aciduria type A homolog, mitochondrial precursor [Mus musculus]	Mus musculus	1	1.0978	1.3479	2.4085	1.4579	2.3374	1.2235	1.8121
1128	2	2.11	13.7	gi|13385294	prenylcysteine oxidase precursor [Mus musculus]	Mus musculus	2	1.007	1.1291	1.0949	1.0464	0.9875	0.9199	1.0899
1129	2	2.11	13.5	gi|134053922	transcription elongation factor, mitochondrial [Mus musculus]	Mus musculus	1	1.0402	1.112	1.1993	1.1414	1.3412	1.0442	1.1474
1130	2	2.1	12.4	gi|397174798	uncharacterized protein C5orf65 [Mus musculus]	Mus musculus	1	0.6266	0.804	0.6773	0.6969	0.811	0.779	0.5194
1131	2	2.1	13.3	gi|19705578	V-type proton ATPase subunit B, brain isoform [Mus musculus]	Mus musculus	1	1.0323	1.3226	1.3462	0.9159	1.1947	1.2345	1.1978
1132	2	2.1	12.1	gi|227116358	trans-2-enoyl-CoA reductase, mitochondrial precursor [Mus musculus]	Mus musculus	1	0.8537	1.3016	1.4007	1.0979	1.2149	0.9923	0.9814
1133	2	2.1	19.6	gi|28077049	charged multivesicular body protein 4b [Mus musculus]	Mus musculus	1	0.8878	1.1556	1.1212	0.9809	1.1337	0.9187	1.0703
1134	2	2.1	16.9	gi|31980988	ADP-ribosylation factor-like protein 2 [Mus musculus]	Mus musculus	1	0.9538	1.1166	1.075	1.174	0.9834	0.9223	0.7582
1135	2	2.09	18.2	gi|40254163	mitochondrial fission factor [Mus musculus]	Mus musculus	1	0.7775	0.7732	0.8871	0.7994	0.8309	0.7946	0.7263
1136	2	2.08	23.2	gi|146134512	metalloreductase STEAP3 [Mus musculus]	Mus musculus	1	0.8622	1.1712	1.2284	1.1557	1.0853	1.0171	0.9299
1137	2	2.08	9.4	gi|22122367	WD repeat domain phosphoinositide-interacting protein 1 [Mus musculus]	Mus musculus	1	0.8569	0.9564	1.2184	0.8676	1.6714	0.9987	1.2787
1138	2	2.08	28.8	gi|13384778	6-phosphogluconolactonase [Mus musculus]	Mus musculus	1	0.9798	0.8379	1.2124	1.1317	1.0808	1.1091	0.9409
1139	2	2.08	13.1	gi|46309457	vitamin K epoxide reductase complex subunit 1-like protein 1 isoform 1 [Mus musculus]	Mus musculus	1	0.9961	0.7621	0.8014	0.865	0.7951	0.8721	0.7217
1140	2	2.07	12.6	gi|326937503	cleft lip and palate transmembrane protein 1-like protein [Mus musculus]	Mus musculus	1	1.1287	1.2292	1.2068	0.9877	1.2768	1.0022	0.8965
1141	2	2.07	13.5	gi|28202007	methionine aminopeptidase 1 [Mus musculus]	Mus musculus	1	1	0.8555	1.1418	1.0196	0.9418	0.9965	1.0432
1142	2	2.07	30.3	gi|125656157	U8 snoRNA-decapping enzyme [Mus musculus]	Mus musculus	1	0.8939	1.4549	1.2277	1.1151	1.068	0.8387	0.8337
1143	2	2.07	19.5	gi|27754054	dephospho-CoA kinase domain-containing protein [Mus musculus]	Mus musculus	2	1.0199	1.0481	1.0974	1.0543	1.0554	1.1135	1.0889
1144	2	2.07	11.6	gi|240255600	von Willebrand factor A domain-containing protein 1 precursor [Mus musculus]	Mus musculus	1	0.9961	0.9733	0.9861	0.8865	0.9903	0.9412	0.8217
1145	2	2.07	10.7	gi|23956326	DDB1- and CUL4-associated factor 8 [Mus musculus]	Mus musculus	1	1.0719	1.2656	1.104	1.1143	0.9663	1.1553	1.3029
1146	2	2.07	12.7	gi|161353456	CD151 antigen [Mus musculus]	Mus musculus	1	1.0948	1.7301	1.9038	1.2849	1.1863	0.9985	0.6332
1147	2	2.07	10	gi|122937183	fructose-1,6-bisphosphatase isozyme 2 [Mus musculus]	Mus musculus	1	1.1221	1.0933	1.0609	1.0745	1.0498	1.3449	1.1084
1148	2	2.07	13.4	gi|227116345	proteasome subunit beta type-2 [Mus musculus]	Mus musculus	1	0.9863	0.8932	1.0461	1.0149	1.0063	1.0037	1.0806
1149	2	2.07	33.3	gi|225007607	protein kish-A precursor [Mus musculus]	Mus musculus	1	0.9074	0.8701	0.9106	0.9044	0.845	0.9266	0.8351
1150	2	2.06	14	gi|21313152	microfibril-associated glycoprotein 4 precursor [Mus musculus]	Mus musculus	1	1.0639	0.8944	1.229	1.2656	1.2326	1.3089	1.0598
1151	2	2.06	13	gi|40254600	acidic leucine-rich nuclear phosphoprotein 32 family member A [Mus musculus]	Mus musculus	1	1.0029	1.3604	1.4144	0.9274	1.0733	1.085	0.6612
1152	2	2.06	17.2	gi|13384642	synaptojanin-2-binding protein [Mus musculus]	Mus musculus	1	1.0141	1.5425	1.4949	1.1134	1.1311	1.0823	1.0111
1153	2	2.05	17.8	gi|125656150	hydroxysteroid dehydrogenase-like protein 2 [Mus musculus]	Mus musculus	1	0.953	1.2957	1.3402	1.0871	1.4886	1.134	1.2299
1154	2	2.05	14.9	gi|118403314	RNA-binding protein 39 [Mus musculus]	Mus musculus	1	0.9833	1.0667	1.215	0.9737	1.128	1.0659	1.0237
1155	2	2.05	10.5	gi|329664973	actin-related protein 3 [Mus musculus]	Mus musculus	1	1.0199	1.2498	1.198	1.0504	1.2605	1.1333	1.0734
1156	2	2.05	12.1	gi|6677923	alpha-sarcoglycan precursor [Mus musculus]	Mus musculus	1	1.0044	1.0843	1.1332	0.9176	1.5277	0.9976	1.006
1157	2	2.05	8.6	gi|31981273	cytosolic non-specific dipeptidase [Mus musculus]	Mus musculus	1	1.0692	1.1732	1.3691	1.0996	1.4774	1.1425	1.0539
1158	2	2.05	8.7	gi|31980942	inositol monophosphatase 1 [Mus musculus]	Mus musculus	1	0.9721	1.0609	0.9585	0.7471	0.8757	0.7052	0.7365
1159	2	2.05	14.4	gi|28916687	ras-related protein Rab-5B isoform 1 [Mus musculus]	Mus musculus	1	0.9167	1.7514	1.5913	1.1226	1.3534	0.9749	1.0526
1160	2	2.05	16.6	gi|21312706	prolyl-tRNA synthetase associated domain-containing protein 1 isoform 2 [Mus musculus]	Mus musculus	1	0.9861	1.0566	1.1311	0.9726	0.9899	0.9026	0.8959
1161	2	2.05	7.1	gi|19527376	anamorsin [Mus musculus]	Mus musculus	1	1.0191	0.9919	1.0248	0.9285	0.9758	1.1195	0.7827
1162	2	2.05	15.2	gi|19311014	protein phosphatase 1 regulatory subunit 14C [Mus musculus]	Mus musculus	1	0.9525	0.76	0.9055	0.8265	0.762	0.8876	1.0496
1163	2	2.05	16.2	gi|31981577	prefoldin subunit 2 [Mus musculus]	Mus musculus	1	1.0559	1.1222	1.1989	1.0004	1.2538	1.0175	1.1705
1164	2	2.05	20.7	gi|27883844	small nuclear ribonucleoprotein E [Mus musculus]	Mus musculus	1	1.1105	1.107	1.1946	1.0438	1.1554	1.1638	1.2044
1165	2	2.04	26.1	gi|163644329	apolipoprotein E precursor [Mus musculus]	Mus musculus	1	0.7848	1.0308	1.5107	0.6554	0.9008	1.2443	0.4307
1166	2	2.04	21.6	gi|19526994	protein MEMO1 [Mus musculus]	Mus musculus	1	1.0267	0.8216	0.94	0.9429	0.9388	0.943	1.0056
1167	2	2.04	15.8	gi|56682935	TAR DNA-binding protein 43 isoform 5 [Mus musculus]	Mus musculus	1	1.0019	0.9827	1.0663	0.9894	0.9736	1.0332	0.9777
1168	2	2.04	9	gi|31543220	mothers against decapentaplegic homolog 1 [Mus musculus]	Mus musculus	1	0.9252	1.0855	0.9595	0.9256	1.0351	0.906	0.8211
1169	2	2.04	9.1	gi|25141332	copine-1 [Mus musculus]	Mus musculus	1	1.1201	1.058	1.0262	0.9685	1.2079	0.968	0.8652
1170	2	2.04	22.4	gi|45592934	ras-related C3 botulinum toxin substrate 1 precursor [Mus musculus]	Mus musculus	1	1.2312	1.6979	1.6027	1.2078	1.3604	1.1987	1.074
1171	2	2.04	27.8	gi|459683845	60S ribosomal protein L22 isoform b [Mus musculus]	Mus musculus	1
1172	2	2.04	10.2	gi|38371755	N(G),N(G)-dimethylarginine dimethylaminohydrolase 1 [Mus musculus]	Mus musculus	1	0.9321	1.0322	1.0088	0.8533	0.8125	0.7304	0.8871
1173	2	2.04	13.5	gi|157951596	carbonic anhydrase 2 [Mus musculus]	Mus musculus	1	0.8751	1.1095	0.8693	1.0459	0.9388	0.853	1.223
1174	2	2.04	22.4	gi|13385932	ubiquitin-fold modifier 1 precursor [Mus musculus]	Mus musculus	1	1.0286	1.0351	1.4323	1.0352	1.0467	1.0373	1.0151
1175	2	2.03	18.1	gi|309265658	PREDICTED: 60S ribosomal protein L36-like [Mus musculus]	Mus musculus	1	0.9526	0.8639	1.0582	0.9118	0.9516	0.9653	0.9036
1176	2	2.03	10	gi|171460960	abhydrolase domain-containing protein 14B [Mus musculus]	Mus musculus	1	1.0217	1.1127	1.0073	0.9881	1.1139	1.0029	1.0307
1177	2	2.02	16.2	gi|260593696	28S ribosomal protein S2, mitochondrial isoform 1 [Mus musculus]	Mus musculus	1	0.9715	1.1303	1.1102	1.0195	1.2415	0.9387	0.9878
1178	2	2.02	15.9	gi|13385500	mitochondrial import receptor subunit TOM34 [Mus musculus]	Mus musculus	1	1.1043	1.0748	1.1264	1.0589	1.1495	0.9875	1.0882
1179	2	2.02	10.5	gi|19526912	hsc70-interacting protein [Mus musculus]	Mus musculus	1	0.9327	0.791	1.0523	0.9111	0.9415	1.02	0.6436
1180	2	2.02	10.7	gi|62198715	NADH dehydrogenase subunit 2 (mitochondrion) [Mus musculus domesticus]	Mus musculus domesticus	1	0.9944	0.8494	0.7926	1.0375	0.9154	0.9672	1.0211
1181	2	2.02	24.3	gi|13384966	malignant T-cell-amplified sequence 2 [Mus musculus]	Mus musculus	2	0.9655	0.9451	0.8308	1.0272	0.8923	0.8924	0.9323
1182	2	2.02	12.6	gi|6753364	cell division control protein 42 homolog isoform 1 precursor [Mus musculus]	Mus musculus	1	0.976	1.5367	1.1836	1.0557	1.0732	1.1411	0.9688
1183	2	2.02	11.1	gi|6678347	thy-1 membrane glycoprotein preproprotein [Mus musculus]	Mus musculus	1	0.9437	1.1682	1.2866	1.0729	1.2553	1.1299	0.9968
1184	2	2.02	12.1	gi|27734998	transmembrane protein 11, mitochondrial isoform 1 [Mus musculus]	Mus musculus	3	0.9885	2.0581	1.5688	1.1592	1.4133	1.0336	1.2021
1185	2	2.02	12.6	gi|9790285	vacuolar protein sorting-associated protein 29 [Mus musculus]	Mus musculus	1	1.137	0.9352	0.8876	0.9729	1.1363	1.0274	1.2262
1186	2	2.02	6.4	gi|6678145	translocon-associated protein subunit delta isoform 2 precursor [Mus musculus]	Mus musculus	1	1.0252	0.9941	1.7539	1.1429	1.2397	1.0541	1.0232
1187	2	2.01	24.7	gi|83627687	putative mitochondrial import inner membrane translocase subunit Tim8 A-B [Mus musculus]	Mus musculus	1	1.0153	0.9414	0.9598	1.0838	1.104	1.046	0.9752
1188	2	2.01	10.8	gi|119508441	26S proteasome non-ATPase regulatory subunit 9 [Mus musculus]	Mus musculus	1	0.9355	0.9739	1.0533	1.0109	0.9467	1.0312	1.0426
1189	2	2.01	9.5	gi|229577360	OCIA domain-containing protein 1 isoform 3 [Mus musculus]	Mus musculus	2	0.9532	0.9999	1.0979	1.0435	1.0831	0.9937	0.9547
1190	2	2	8.7	gi|10946916	myozenin-2 [Mus musculus]	Mus musculus	1	1.2227	1.2215	1.167	1.2966	1.6395	2.1675	1.0126
1191	2	2	11.2	gi|109715818	dehydrogenase/reductase SDR family member 11 precursor [Mus musculus]	Mus musculus	1	0.705	0.6883	0.66	0.6533	0.6428	0.6814	0.6411
1192	2	2	13.8	gi|6755386	protein S100-A1 [Mus musculus]	Mus musculus	1	1.0681	0.869	0.9222	0.9183	0.9541	0.9358	1.0616
1193	2	2	23	gi|6677837	protein S100-A9 [Mus musculus]	Mus musculus	1	1.0249	1.8553	1.284	0.9042	0.9851	1.1298	0.7452
1194	2	2	22.2	gi|124487393	ragulator complex protein LAMTOR4 [Mus musculus]	Mus musculus	1	0.955	1.3552	1.4635	1.196	1.3673	1.2662	1.4322
1195	2	2	8.1	gi|242332593	ragulator complex protein LAMTOR1 [Mus musculus]	Mus musculus	1	0.9222	1.0963	1.0252	0.9501	1.1097	0.8699	0.869
1196	1.96	2.06	18.8	gi|27501448	eukaryotic translation initiation factor 6 [Mus musculus]	Mus musculus	1	0.9855	0.9483	1.1304	1.0736	1.0687	1.1664	1.0638
1197	1.93	2.37	19.8	gi|6680674	RAC-beta serine/threonine-protein kinase [Mus musculus]	Mus musculus	1	0.9585	0.7742	1.0724	0.9976	0.8595	1.0997	0.9143
1198	1.93	2.09	9.9	gi|160333923	heterogeneous nuclear ribonucleoprotein U [Mus musculus]	Mus musculus	1	1.041	1.0736	1.227	1.0428	1.133	1.0648	0.838
1199	1.92	2.07	23.3	gi|30840984	N-lysine methyltransferase SMYD2 [Mus musculus]	Mus musculus	1	1.114	1.1527	1.0546	1.1197	1.0452	0.9321	1.1646
1200	1.87	2.26	11.7	gi|8567338	coatomer subunit gamma-1 isoform 1 [Mus musculus]	Mus musculus	1	0.9659	1.269	1.1622	1.0531	1.1734	1.0111	0.9124
1201	1.87	1.95	9.4	gi|9790109	protein arginine N-methyltransferase 1 isoform 1 [Mus musculus]	Mus musculus	1	1.1078	1.0466	1.0021	1.0232	1.0008	1.0681	1.003
1202	1.86	2.03	12.2	gi|68342032	transmembrane protein 201 isoform a [Mus musculus]	Mus musculus	1	0.5332	0.5778	0.4997	0.5451	0.5753	0.5251	0.508
1203	1.86	1.94	15.9	gi|31543902	thioredoxin-like protein 1 [Mus musculus]	Mus musculus	1	0.9474	1.0831	1.1136	1.0023	1.0916	1.0313	1.0765
1204	1.85	4.37	16.4	gi|13385998	heat shock protein 75 kDa, mitochondrial precursor [Mus musculus]	Mus musculus	2	1.0947	0.9215	0.9808	1.0538	0.9969	1.0603	1.1388
1205	1.85	2.29	9.4	gi|29789158	NHL repeat-containing protein 2 [Mus musculus]	Mus musculus	1	0.8087	1.3374	1.3403	1.059	1.2044	0.8915	0.6559
1206	1.85	2.11	14.5	gi|6753074	AP-2 complex subunit mu [Mus musculus]	Mus musculus	1	0.9769	2.7649	2.423	1.2821	1.1172	0.9989	0.8791
1207	1.85	1.93	10.4	gi|30794138	protein phosphatase methylesterase 1 [Mus musculus]	Mus musculus	1	1.0324	0.985	1.0572	1.0933	1.0938	1.0792	1.0876
1208	1.85	1.85	7.3	gi|114145487	ras-related GTP-binding protein C [Mus musculus]	Mus musculus	1	0.9616	1.0426	1.0845	0.9114	1.0725	0.9722	1.0254
1209	1.84	1.91	25.8	gi|188497650	malectin precursor [Mus musculus]	Mus musculus	1	0.8859	0.9201	0.9844	0.9812	1.0117	0.8929	0.8837
1210	1.82	3.15	10.7	gi|34328471	ras-related protein Ral-A precursor [Mus musculus]	Mus musculus	2	1.1026	0.8977	1.1779	1.0088	1.0967	1.0446	0.9572
1211	1.81	1.86	7.8	gi|9790261	protein TFG isoform 1 [Mus musculus]	Mus musculus	1	0.9452	1.075	1.0871	1.0007	1.2033	0.9518	1.0166
1212	1.79	2.15	17.4	gi|27753995	ATP-binding cassette sub-family B member 8, mitochondrial precursor [Mus musculus]	Mus musculus	1	1.0676	1.1447	1.0089	1.0781	1.1043	1.005	1.1153
1213	1.78	2.47	13.3	gi|75992911	long-chain-fatty-acid--CoA ligase 6 isoform 1 [Mus musculus]	Mus musculus	1	0.9322	1.0034	0.982	0.862	0.8417	0.8073	0.8604
1214	1.78	1.78	11.2	gi|9790169	proteolipid protein 2 [Mus musculus]	Mus musculus	1	0.6874	0.7025	2.9506	0.6562	0.8372	0.807	0.7059
1215	1.77	1.92	14.8	gi|157951668	progressive ankylosis protein [Mus musculus]	Mus musculus	2	0.8897	1.3784	1.1411	0.953	1.4851	0.9589	0.9606
1216	1.76	1.96	9.9	gi|153791358	splicing factor 3B subunit 1 [Mus musculus]	Mus musculus	1	0.9241	0.8485	1.066	0.8679	0.923	0.921	0.9202
1217	1.74	1.94	19.6	gi|74315988	6-phosphofructo-2-kinase/fructose-2,6-bisphosphatase 1 [Mus musculus]	Mus musculus	1	0.9784	1.0869	1.1044	1.0757	1.2672	0.9983	1.1234
1218	1.74	1.87	13.1	gi|19072792	endoplasmic reticulum resident protein 44 precursor [Mus musculus]	Mus musculus	1	0.9247	0.9877	1.0748	0.9546	1.1253	1.0256	1.1723
1219	1.73	1.94	11.8	gi|170784813	regulator of nonsense transcripts 1 isoform a [Mus musculus]	Mus musculus	1	0.9067	0.9162	1.0409	0.9531	1.0035	1.003	0.9751
1220	1.73	1.86	13	gi|21699066	DCC-interacting protein 13-alpha [Mus musculus]	Mus musculus	1
1221	1.72	1.8	10.4	gi|254540152	dual specificity protein kinase CLK2 isoform 2 [Mus musculus]	Mus musculus	1
1222	1.7	1.9	10.9	gi|29789080	coatomer subunit beta' [Mus musculus]	Mus musculus	1	1.0773	1.1147	1.3872	1.0123	1.3479	1.1862	1.0796
1223	1.7	1.87	15	gi|168229262	serine (or cysteine) peptidase inhibitor, clade A (alpha-1 antiproteinase, antitrypsin), member 3J precursor [Mus musculus]	Mus musculus	1	1.2447	0.9432	1.3411	0.7956	0.8465	1.2173	0.9403
1224	1.69	1.76	20.7	gi|18079341	eukaryotic translation initiation factor 3 subunit H [Mus musculus]	Mus musculus	2	1.043	0.8997	1.0416	0.9881	0.9311	1.0109	0.9685
1225	1.69	1.71	22.6	gi|6679753	40S ribosomal protein S30 precursor [Mus musculus]	Mus musculus	1	0.9563	0.8482	0.9671	1.0031	0.9406	1.0355	0.9728
1226	1.68	2.25	19	gi|31542956	ubiquitin-conjugating enzyme E2 K [Mus musculus]	Mus musculus	1	1.0276	0.9447	0.9597	0.9877	0.9983	0.9612	1.0678
1227	1.68	1.68	23.6	gi|13386060	thioredoxin domain-containing protein 17 [Mus musculus]	Mus musculus	1	1.0594	0.9157	1.0015	0.9943	0.9532	0.9681	0.6472
1228	1.66	4.2	10.5	gi|47271396	protein GNAS isoform XLas [Mus musculus]	Mus musculus	2	1.0575	0.8219	0.8026	0.9755	0.8516	0.9914	0.9181
1229	1.66	1.75	54.2	gi|6753618	D-dopachrome decarboxylase [Mus musculus]	Mus musculus	1	0.9467	0.9085	1.0652	0.9503	0.9757	1.0162	0.9005
1230	1.65	1.73	12.3	gi|39930477	septin-8 isoform 1 [Mus musculus]	Mus musculus	1	0.8159	0.7498	0.8375	0.8331	0.807	0.9014	0.8088
1231	1.64	137.27	70.9	gi|356991157	myosin binding protein C, slow type isoform 1 [Mus musculus]	Mus musculus	97	1.0567	1.2283	0.9302	1.0799	1.0402	0.9972	1.2002
1232	1.64	6.1	24.2	gi|7949045	histone H2A.Z [Mus musculus]	Mus musculus	3	0.9395	0.814	0.9194	0.9795	0.9255	0.882	0.8389
1233	1.64	1.96	16.1	gi|34303979	serum paraoxonase/arylesterase 2 [Mus musculus]	Mus musculus	1	1.0891	1.4012	1.4457	1.2569	1.4105	1.1889	1.1546
1234	1.64	1.72	16.2	gi|226958456	histidine-rich glycoprotein precursor [Mus musculus]	Mus musculus	1	0.8653	0.7807	0.781	0.8795	0.9603	0.8152	0.5916
1235	1.64	1.7	7.6	gi|46411185	muscleblind-like protein 2 isoform 2 [Mus musculus]	Mus musculus	1	1.0447	0.957	1.118	1.0939	0.9497	1.1474	0.8495
1236	1.62	1.77	6.2	gi|270132824	tubulointerstitial nephritis antigen-like precursor [Mus musculus]	Mus musculus	1	1.0741	1.271	1.2775	1.0685	1.2383	1.0937	1.1459
1237	1.61	3.16	12.4	gi|189409138	cullin-associated NEDD8-dissociated protein 1 [Mus musculus]	Mus musculus	2	0.9932	1.4314	1.5095	1.1464	1.0217	0.9861	0.8597
1238	1.61	1.82	11.1	gi|67782360	extended synaptotagmin-2 [Mus musculus]	Mus musculus	1	0.819	0.9939	1.0234	0.9748	0.9847	1.0484	1.0356
1239	1.61	1.8	18.1	gi|11596855	transferrin receptor protein 1 [Mus musculus]	Mus musculus	2	1.11	1.1685	1.1764	1.1792	1.7535	0.9427	1.3031
1240	1.61	1.74	20	gi|31543608	reticulon-4-interacting protein 1, mitochondrial precursor [Mus musculus]	Mus musculus	2	1.2301	0.8948	1.0192	1.1308	1.0465	1.0896	1.0987
1241	1.59	1.76	23.1	gi|21313210	thioredoxin-related transmembrane protein 2 precursor [Mus musculus]	Mus musculus	1	0.9836	0.9228	0.9568	0.9589	0.9791	0.9964	0.9205
1242	1.59	1.74	13.8	gi|111607434	interleukin enhancer-binding factor 3 isoform 3 [Mus musculus]	Mus musculus	1	1.0176	1.7004	1.9864	2.0755	2.5859	2.0668	4.695
1243	1.58	1.83	27.4	gi|145966883	26S proteasome non-ATPase regulatory subunit 14 [Mus musculus]	Mus musculus	2	0.9647	0.9923	1.0662	1.0403	1.0988	0.9299	1.0201
1244	1.56	1.93	11.5	gi|21312986	probable glutamate--tRNA ligase, mitochondrial precursor [Mus musculus]	Mus musculus	1	0.9557	0.8309	0.8733	0.921	0.8017	0.8963	0.8758
1245	1.55	1.66	11.8	gi|39930335	ATP-binding cassette sub-family F member 1 [Mus musculus]	Mus musculus	1	0.9607	1.1046	1.2111	1.0334	1.1013	1.0762	0.9963
1246	1.54	4.36	22.8	gi|6680722	ADP-ribosylation factor 5 [Mus musculus]	Mus musculus	3	0.8336	0.7372	0.8784	0.7861	0.8163	0.857	0.7475
1247	1.53	1.56	22	gi|298286543	28S ribosomal protein S36, mitochondrial isoform 2 [Mus musculus]	Mus musculus	1	1.0722	0.9569	0.8727	1.0962	0.8398	1.0073	1.117
1248	1.52	1.58	24.5	gi|6755196	proteasome subunit alpha type-4 [Mus musculus]	Mus musculus	2	0.9777	0.8186	0.9117	0.9727	0.9092	0.9645	0.7081
1249	1.51	1.79	11.1	gi|150456419	ATP-dependent RNA helicase A [Mus musculus]	Mus musculus	1	1.0324	1.099	1.2663	1.1003	1.5121	1.0221	1.0866
1250	1.51	1.51	13.1	gi|13324686	mitochondrial import receptor subunit TOM20 homolog [Mus musculus]	Mus musculus	1	1.2323	1.1725	1.1515	1.1184	1.2203	1.0936	1.1334
1251	1.5	2.11	10.5	gi|126215532	sex-limited protein precursor [Mus musculus]	Mus musculus	1	0.854	1.1978	0.9892	1.05	1.0652	1.2847	1.0229
1252	1.5	1.5	8.1	gi|21699072	2'-5' oligoadenylate synthetase 1H isoform 1 [Mus musculus]	Mus musculus	1	1.1328	0.8577	0.8193	1.0526	0.9285	1.0583	0.7581
1253	1.49	2.41	12.7	RRRRRgi|124430539	REVERSED pecanex-like protein 4 [Mus musculus]	Mus musculus	1	1.1897	1.1853	1.0173	1.0731	1.1521	1.0651	1.215
1254	1.48	1.6	15.1	gi|161377465	heparin cofactor 2 precursor [Mus musculus]	Mus musculus	1	0.9564	0.9768	1.1134	0.8659	0.931	0.9769	0.7071
1255	1.47	1.51	66.1	gi|13385800	transcription elongation factor B polypeptide 2 [Mus musculus]	Mus musculus	3	0.8226	0.8587	0.8888	0.8685	0.981	0.8358	0.7585
1256	1.47	1.5	7.8	gi|114205428	reticulocalbin-2 precursor [Mus musculus]	Mus musculus	1	0.8423	0.89	0.9341	0.9458	0.8557	0.9491	0.9668
1257	1.47	1.49	49.1	gi|377834153	PREDICTED: 60S ribosomal protein L35a-like [Mus musculus]	Mus musculus	1	0.6487	0.5992	0.6577	0.6756	0.6276	0.6278	0.5922
1258	1.45	1.5	20.3	gi|112817607	thioredoxin-related transmembrane protein 4 precursor [Mus musculus]	Mus musculus	1	1.087	0.9218	1.0766	0.9447	0.8484	1.0083	0.7674
1259	1.44	1.65	8.9	gi|167900448	sec1 family domain-containing protein 2 isoform a [Mus musculus]	Mus musculus	1
1260	1.44	1.47	12.8	gi|84370340	glutaredoxin-2, mitochondrial isoform a [Mus musculus]	Mus musculus	1	1.1136	0.9671	0.884	1.1212	0.945	1.0116	1.1498
1261	1.43	1.68	7.7	gi|226437589	tensin 1 [Mus musculus]	Mus musculus	1	0.9632	1.168	1.0904	1.0212	1.074	0.9628	0.925
1262	1.43	1.48	9.2	gi|46559406	serine/threonine-protein kinase PAK 2 [Mus musculus]	Mus musculus	1	1.1479	1.1216	1.3574	0.9833	1.2503	1.1231	0.8577
1263	1.42	4.04	24.1	gi|13385854	peptidyl-prolyl cis-trans isomerase D [Mus musculus]	Mus musculus	3	0.9856	0.8555	0.9614	0.99	0.8262	1.009	0.9717
1264	1.42	1.56	18.8	gi|22122471	T-complex protein 11-like protein 2 [Mus musculus]	Mus musculus	1	0.9503	0.8881	0.9823	0.8008	0.8993	0.8554	0.053
1265	1.4	1.51	15.8	gi|6755224	twinfilin-2 [Mus musculus]	Mus musculus	1	1.0742	0.9503	0.9412	0.9697	0.8417	0.9905	1.0649
1266	1.39	1.66	11.3	gi|6755560	band 3 anion transport protein [Mus musculus]	Mus musculus	1	0.8597	1.3802	0.9077	0.9802	1.0414	0.8283	0.8703
1267	1.39	1.49	17.5	gi|6754816	septin-2 isoform a [Mus musculus]	Mus musculus	1	0.8838	1.0176	1.1705	0.9308	1.0731	1.2054	0.908
1268	1.38	1.44	13.4	gi|19482160	coactosin-like protein [Mus musculus]	Mus musculus	1	1.0995	1.2048	1.8238	0.8663	1.5463	1.6583	0.9004
1269	1.37	17.29	56.3	gi|254750715	troponin T, fast skeletal muscle isoform 2 [Mus musculus]	Mus musculus	29	1.1605	0.6216	0.8771	1.6059	0.5145	1.7396	0.9417
1270	1.37	1.49	9.2	gi|12746436	mitogen-activated protein kinase kinase kinase MLT isoform 1 [Mus musculus]	Mus musculus	1	0.9159	0.7963	0.7679	0.8592	0.7721	0.9533	0.8692
1271	1.35	3.44	17.1	gi|33469980	pentatricopeptide repeat domain-containing protein 3, mitochondrial precursor [Mus musculus]	Mus musculus	2	1.0244	0.9394	0.8566	0.9378	0.8907	0.8959	0.9789
1272	1.35	1.45	22.8	gi|160333193	enoyl-CoA delta isomerase 2, mitochondrial isoform a [Mus musculus]	Mus musculus	2	1.1652	1.138	1.0438	1.1124	1.0966	1.1192	1.2112
1273	1.34	1.73	9.6	RRRRRgi|6678696	REVERSED lethal(2) giant larvae protein homolog 1 isoform 2 [Mus musculus]	Mus musculus	1	1.0212	0.9612	0.9798	0.9284	1.0125	0.9603	1.0046
1274	1.33	1.49	11.3	gi|226246593	actin-related protein 10 [Mus musculus]	Mus musculus	1	1.1881	0.8425	0.7845	0.7612	0.7016	0.7111	0.774
1275	1.33	1.43	8.6	gi|225007593	heme oxygenase 2 [Mus musculus]	Mus musculus	1	0.9951	1.2866	1.6721	1.117	1.2067	1.0614	1.1918
1276	1.32	1.48	12.4	gi|13385134	signal peptidase complex subunit 2 [Mus musculus]	Mus musculus	1	1.021	1.0814	1.1734	1.0729	1.2278	1.148	1.1768
1277	1.32	1.43	23.5	gi|9789937	dnaJ homolog subfamily A member 2 [Mus musculus]	Mus musculus	1	0.9571	0.9135	0.9603	0.9761	0.9929	0.9335	1.0213
1278	1.32	1.39	27.9	gi|33859612	retinol-binding protein 4 isoform 2 precursor [Mus musculus]	Mus musculus	1	0.9183	0.7422	1.0012	0.6854	0.6536	0.9748	0.7889
1279	1.31	1.5	23.9	gi|124487362	arfaptin-1 [Mus musculus]	Mus musculus	2	1.0376	1.106	1.1121	1.1451	1.3942	1.0807	0.8798
1280	1.31	1.39	31.2	gi|124487331	biliverdin reductase A precursor [Mus musculus]	Mus musculus	2	1.0652	1.0088	1.0757	1.0067	1.0846	1.0164	1.0133
1281	1.31	1.33	13.4	gi|161086984	AP-2 complex subunit sigma [Mus musculus]	Mus musculus	1	0.9057	0.9393	1.1193	0.9565	1.099	0.9984	0.963
1282	1.29	1.57	10.1	RRRRRgi|125490376	REVERSED olfactory receptor 430 [Mus musculus]	Mus musculus	1	1.013	0.9794	0.8284	0.9265	0.9709	0.8743	0.9722
1283	1.28	1.39	10.8	gi|156766082	neuronal acetylcholine receptor subunit alpha-7 precursor [Mus musculus]	Mus musculus	1	1.0036	1.2622	1.1217	0.9464	1.1396	0.9129	1.1362
1284	1.25	1.68	15.2	gi|134053871	guanylate-binding protein 4 [Mus musculus]	Mus musculus	2
1285	1.25	1.43	18.1	gi|7305363	platelet-activating factor acetylhydrolase IB subunit alpha [Mus musculus]	Mus musculus	1	1.0908	0.7962	0.841	0.8487	0.8409	0.9541	1.0354
1286	1.22	1.29	43.1	gi|309262452	PREDICTED: 60S ribosomal protein L21-like [Mus musculus]	Mus musculus	1	0.9923	0.8944	1.0673	1.0151	0.9933	0.9849	0.9514
1287	1.2	11.88	34	gi|226693349	calcium/calmodulin-dependent protein kinase type II subunit beta isoform 2 [Mus musculus]	Mus musculus	7	0.9952	1.38	0.9109	1.0617	0.9006	0.9937	1.0354
1288	1.2	1.84	14.4	gi|225543265	tetratricopeptide repeat protein 34 [Mus musculus]	Mus musculus	1
1289	1.17	2.15	12.5	gi|195963321	lysine--tRNA ligase isoform 1 [Mus musculus]	Mus musculus	2	0.9941	1.0365	1.1999	1.0343	1.1591	1.0705	1.122
1290	1.15	1.16	10.8	gi|133922575	nudC domain-containing protein 2 [Mus musculus]	Mus musculus	1	1.2331	0.9841	0.8622	0.9025	0.9874	0.9165	0.9461
1291	1.14	1.3	22.4	gi|11496255	dnaJ homolog subfamily A member 4 [Mus musculus]	Mus musculus	2	0.9237	1.0503	1.0206	0.9677	0.9425	0.9561	0.8912
1292	1.14	1.26	7.7	gi|113680348	fascin [Mus musculus]	Mus musculus	1	0.9297	1.1133	1.3948	0.9878	1.1922	1.0284	0.9319
1293	1.14	1.19	8.7	gi|6755847	target of Myb protein 1 isoform 1 [Mus musculus]	Mus musculus	1	0.991	1.1315	1.0812	1.04	1.0702	1.052	1.0826
1294	1.12	1.14	6.5	gi|31559983	choline/ethanolaminephosphotransferase 1 [Mus musculus]	Mus musculus	1	0.9363	1.1056	1.0885	0.894	1.2871	0.9403	0.8151
1295	1.1	1.26	9	gi|170014725	D-beta-hydroxybutyrate dehydrogenase, mitochondrial precursor [Mus musculus]	Mus musculus	1
1296	1.09	2.52	16.7	gi|112363072	actin-related protein 2/3 complex subunit 2 [Mus musculus]	Mus musculus	2	1.0125	0.8985	1.1041	0.9081	0.9787	0.9983	0.9412
1297	1.09	1.13	13.9	gi|31980802	complex I intermediate-associated protein 30, mitochondrial [Mus musculus]	Mus musculus	1	1.062	1.0357	1.0156	1.0255	1.138	0.9696	1.0653
1298	1.08	1.32	7.7	gi|25141233	matrin-3 [Mus musculus]	Mus musculus	1	0.9724	1.0294	1.1301	0.9943	1.0272	1.0693	0.9476
1299	1.08	1.2	10.6	gi|51093840	eukaryotic translation initiation factor 3 subunit L [Mus musculus]	Mus musculus	1	0.7844	0.6211	0.8253	0.8741	1.4817	1.032	2.0605
1300	1.08	1.13	19	gi|110347473	apolipoprotein A-IV precursor [Mus musculus]	Mus musculus	2	0.9538	1.1026	1.0407	1.0088	0.9592	1.1412	0.9712
1301	1.07	1.44	14.6	gi|31559970	transmembrane protein 214 [Mus musculus]	Mus musculus	1
1302	1.07	1.11	10.2	gi|9506739	N-acetyl-D-glucosamine kinase isoform 1 [Mus musculus]	Mus musculus	1	0.8105	0.9543	0.9483	0.7736	1.0268	0.9589	0.9284
1303	1.07	1.09	13.8	gi|31560255	regulator of microtubule dynamics protein 1 [Mus musculus]	Mus musculus	1	1.1165	0.9547	0.8393	0.9581	0.9087	0.9231	1.0227
1304	1.06	1.22	15.3	gi|6681225	developmentally-regulated GTP-binding protein 1 [Mus musculus]	Mus musculus	1
1305	1.04	1.46	8.7	gi|124487443	PHD and RING finger domain-containing protein 1 [Mus musculus]	Mus musculus	1
1306	1.04	1.24	13.2	gi|227908819	probable threonine--tRNA ligase 2, cytoplasmic [Mus musculus]	Mus musculus	1	1.0363	1.1475	1.2648	1.0852	1.1588	1.057	1.0945
1307	1.03	1.39	9.6	RRRRRgi|116063550	REVERSED fibronectin type III and SPRY domain-containing protein 2 [Mus musculus]	Mus musculus	1
1308	1.03	1.26	14.9	gi|31981588	V-type proton ATPase subunit H [Mus musculus]	Mus musculus	1	0.9739	0.9522	1.0365	0.9554	0.9758	0.9612	0.9452
1309	1.03	1.08	9.3	gi|45476581	non-specific lipid-transfer protein [Mus musculus]	Mus musculus	1	1.0511	0.9337	0.8691	1.0167	0.8455	1.0078	0.3978
1310	1.02	1.41	16.9	gi|27229277	threonine--tRNA ligase, cytoplasmic [Mus musculus]	Mus musculus	1	0.9172	0.8998	1.1346	0.9198	1.0408	0.9557	0.9321
1311	1.02	1.17	13.5	gi|50980303	28S ribosomal protein S27, mitochondrial [Mus musculus]	Mus musculus	1	1.0208	1.1276	1.1791	1.0233	0.8869	1.0252	1.0145
1312	1.01	1.06	14.3	gi|7242156	acyl-protein thioesterase 2 [Mus musculus]	Mus musculus	1	0.999	1.0879	1.0832	0.9552	1.3191	0.9522	1.0804
1313	1	1.13	10.6	gi|148540106	methylmalonyl-CoA mutase, mitochondrial precursor [Mus musculus]	Mus musculus	1	1.1843	1.0735	0.9307	0.9551	0.9449	0.9894	0.9287
1314	1	1.02	9.1	gi|21312564	calponin-3 [Mus musculus]	Mus musculus	1	0.8688	0.9608	1.4233	0.9735	1.1288	1.064	0.9725
1315	1	1.02	25.4	gi|6679961	myotrophin [Mus musculus]	Mus musculus	1	0.9728	0.8926	0.9862	0.9833	0.9171	1.0272	1.101
1316	1	1	31.4	gi|13385552	60S ribosomal protein L39 [Mus musculus]	Mus musculus	1	1.1973	1.0752	1.0964	1.0284	0.9969	1.0017	1.0251
1317	0.99	1.3	15	gi|31560168	ATPase family AAA domain-containing protein 1 [Mus musculus]	Mus musculus	1	0.9614	1.0748	0.8999	1.058	1.0288	0.9623	1.077
1318	0.99	1.08	7.5	gi|84875530	TOM1-like protein 2 isoform a [Mus musculus]	Mus musculus	1	0.9571	0.8509	0.6509	0.898	0.9635	0.911	0.8213
1319	0.98	1.16	7.3	gi|254553310	MICAL-like 2 [Mus musculus]	Mus musculus	1	0.9839	1.0528	1.0271	0.9864	0.7451	0.8415	0.9409
1320	0.97	1.63	7.7	gi|256220954	protein NYNRIN [Mus musculus]	Mus musculus	1
1321	0.97	1.15	13.3	gi|334724450	cdc42-interacting protein 4 isoform 2 [Mus musculus]	Mus musculus	1	0.8075	0.7314	0.8461	1.0398	0.6984	0.8694	0.9092
1322	0.97	0.97	18.8	gi|21313456	protein preY, mitochondrial precursor [Mus musculus]	Mus musculus	1
1323	0.96	1.59	14.3	RRRRRgi|46559382	REVERSED dimethylaniline monooxygenase [N-oxide-forming] 5 [Mus musculus]	N-oxide-forming	1
1324	0.94	3.51	10.8	gi|38372907	ATP-dependent RNA helicase DDX39A [Mus musculus]	Mus musculus	2
1325	0.94	0.95	12.9	gi|114158691	COP9 signalosome complex subunit 8 [Mus musculus]	Mus musculus	1	0.9975	0.9513	0.9856	1.0149	0.9478	0.9518	0.9335
1326	0.93	1	12.3	gi|254587958	RNA 3'-terminal phosphate cyclase [Mus musculus]	Mus musculus	1	1.1437	0.9108	0.9122	1.0458	0.9827	1.0322	1.0276
1327	0.92	1.01	30.6	gi|118601013	adenine phosphoribosyltransferase [Mus musculus]	Mus musculus	1	1.029	0.9856	0.9913	1.0619	1.048	1.0117	1.0037
1328	0.92	1	15	RRRRRgi|31981125	REVERSED calcineurin B homologous protein 3 [Mus musculus]	Mus musculus	1
1329	0.91	2.18	13.1	gi|255982602	meiosis inhibitor protein 1 [Mus musculus]	Mus musculus	2
1330	0.91	1.39	11.4	gi|40556381	histone-lysine N-methyltransferase, H3 lysine-79 specific [Mus musculus]	Mus musculus	1
1331	0.91	1.11	12.7	gi|61744458	oxysterol-binding protein 2 [Mus musculus]	Mus musculus	1	0.7346	1.4559	1.2465	0.9162	1.0119	0.7899	0.6384
1332	0.91	0.97	35.5	gi|58037409	14 kDa phosphohistidine phosphatase [Mus musculus]	Mus musculus	1	1.0362	1.0203	0.9259	1.0043	1.0508	1.0002	1.153
1333	0.9	1.35	11	RRRRRgi|268370177	REVERSED protein KIAA1199 homolog precursor [Mus musculus]	Mus musculus	1
1334	0.9	0.96	24.2	gi|20270194	39S ribosomal protein L20, mitochondrial precursor [Mus musculus]	Mus musculus	1	0.9128	0.8493	1.0287	1.0525	0.9666	0.9783	0.7732
1335	0.88	0.93	14.6	gi|6678495	mitochondrial uncoupling protein 3 [Mus musculus]	Mus musculus	1
1336	0.88	0.93	35.9	gi|55742885	60S ribosomal protein L34 isoform 1 [Mus musculus]	Mus musculus	1	0.968	0.8026	0.8862	0.9526	0.8755	0.9579	0.9074
1337	0.88	0.92	6.8	gi|39930509	microtubule-associated protein RP/EB family member 3 [Mus musculus]	Mus musculus	1	1.0048	0.9042	0.858	0.939	0.8989	0.92	0.892
1338	0.87	0.91	10.4	gi|31982063	kynurenine--oxoglutarate transaminase 1 [Mus musculus]	Mus musculus	1	1.3143	0.7948	0.697	0.8066	0.7037	0.8437	0.2738
1339	0.86	1.18	23.3	RRRRRgi|58037279	REVERSED RNA pseudouridylate synthase domain-containing protein 4 [Mus musculus]	Mus musculus	1
1340	0.86	1.14	13.2	RRRRRgi|259155336	REVERSED cutaneous T-cell lymphoma-associated antigen 5 homolog isoform 2 [Mus musculus]	Mus musculus	1
1341	0.83	0.86	10.2	gi|161484660	coproporphyrinogen-III oxidase, mitochondrial precursor [Mus musculus]	Mus musculus	1	1.1114	1.1686	1.0842	1.1191	1.1426	1.0561	1.1221
1342	0.83	0.86	8.2	gi|119392105	arsenite methyltransferase [Mus musculus]	Mus musculus	1	0.9846	1.8114	1.2873	1.0393	0.9046	0.8967	0.9148
1343	0.81	1.52	16.1	RRRRRgi|326368214	REVERSED ATP-dependent DNA helicase Q1 isoform 2 [Mus musculus]	Mus musculus	1
1344	0.8	0.85	16.4	gi|40254595	dihydropyrimidinase-related protein 2 [Mus musculus]	Mus musculus	1
1345	0.79	0.88	24.6	gi|282154803	NFU1 iron-sulfur cluster scaffold homolog, mitochondrial isoform 1 precursor [Mus musculus]	Mus musculus	1	1.0105	1.0146	1.0279	1.0012	0.9987	0.994	0.9204
1346	0.77	0.83	11	gi|21703762	eukaryotic translation initiation factor 3 subunit M [Mus musculus]	Mus musculus	1
1347	0.76	119.72	31.9	gi|339895744	collagen alpha-3(VI) chain isoform 1 precursor [Mus musculus]	Mus musculus	63	0.9068	0.9852	1.1438	0.9784	1.0249	0.9239	0.8123
1348	0.76	1.31	4.8	gi|33942089	ataxin-2-like protein [Mus musculus]	Mus musculus	2
1349	0.76	1	7.7	gi|114158672	nischarin [Mus musculus]	Mus musculus	1
1350	0.76	0.92	10.1	RRRRRgi|7304873	REVERSED aryl hydrocarbon receptor [Mus musculus]	Mus musculus	1
1351	0.76	0.87	12.8	gi|6755162	interferon-inducible double stranded RNA-dependent protein kinase activator A [Mus musculus]	Mus musculus	1	1.0422	1.0536	1.0017	1.0474	1.0128	1.0163	0.9647
1352	0.76	0.8	8.4	gi|407263120	PREDICTED: 60S ribosomal protein L29-like [Mus musculus]	Mus musculus	1	1.0352	1.0281	0.8459	1.0298	0.864	0.9572	0.9342
1353	0.75	1.67	9	RRRRRgi|119874421	REVERSED disrupted in schizophrenia 1 homolog isoform 1 [Mus musculus]	Mus musculus	2
1354	0.75	1.06	10.1	gi|127140886	echinoderm microtubule-associated protein-like 6 [Mus musculus]	Mus musculus	1
1355	0.73	0.78	27.3	gi|72384347	5'-AMP-activated protein kinase subunit beta-2 [Mus musculus]	Mus musculus	1	1.1335	0.9339	0.9251	1.1206	0.8899	0.9603	1.0762
1356	0.72	36.32	85.1	gi|84872217	LIM domain-binding protein 3 isoform f [Mus musculus]	Mus musculus	42	0.9691	1.4373	0.8591	1.0048	0.9355	0.9766	1.1554
1357	0.72	0.87	10.2	gi|62198719	ATP synthase F0 subunit 6 (mitochondrion) [Mus musculus domesticus]	Mus musculus domesticus	1	1.0187	1.0754	0.9314	1.0077	0.9711	0.9125	1.0627
1358	0.72	0.76	9.6	RRRRRgi|133893030	REVERSED glutamate-rich 1 [Mus musculus]	Mus musculus	1
1359	0.71	2.83	21.4	gi|6754222	heterogeneous nuclear ribonucleoprotein A/B isoform 2 [Mus musculus]	Mus musculus	2	1.0052	0.7711	0.9818	0.9447	0.8873	1.0627	0.5972
1360	0.71	1.04	11.1	gi|61657984	chromobox protein homolog 6 [Mus musculus]	Mus musculus	1
1361	0.7	0.7	20.8	gi|6681015	cysteine-rich protein 1 [Mus musculus]	Mus musculus	1	0.9295	0.9432	1.0036	0.9304	1.0967	1.049	0.9596
1362	0.69	1.16	12.5	RRRRRgi|130502228	REVERSED RAS protein activator like-3 [Mus musculus]	Mus musculus	1
1363	0.69	0.79	6	RRRRRgi|254939509	REVERSED attractin-like protein 1 precursor [Mus musculus]	Mus musculus	1
1364	0.68	0.86	7.7	gi|226874914	carboxylesterase 3B isoform 1 precursor [Mus musculus]	Mus musculus	1
1365	0.67	0.91	19.3	gi|341926298	GDP-Man:Man(3)GlcNAc(2)-PP-Dol alpha-1,2-mannosyltransferase isoform 1 [Mus musculus]	Mus musculus	1	0.9093	5.7903	1.1181	1.0228	0.9213	0.9298	0.8635
1366	0.67	0.78	11	gi|29825827	vacuolar protein sorting-associated protein 26B [Mus musculus]	Mus musculus	1	1.0097	2.0415	1.2121	0.9457	1.2839	1.0247	1.0565
1367	0.66	0.81	7.5	gi|6678706	SH2B adapter protein 3 [Mus musculus]	Mus musculus	1	0.9401	0.954	0.9301	0.9469	0.9311	0.939	0.7982
1368	0.65	1.08	15	gi|8567326	S-adenosylmethionine decarboxylase proenzyme 1 [Mus musculus]	Mus musculus	1	0.9274	1.1228	1.267	1.0466	1.0125	0.8654	0.8602
1369	0.65	0.98	18.3	gi|411147387	tyrosine--tRNA ligase, cytoplasmic [Mus musculus]	Mus musculus	1	1.0566	1.511	1.4152	1.0839	1.414	1.0015	0.9833
1370	0.65	0.71	7.7	gi|189011710	uncharacterized protein C17orf104 homolog [Mus musculus]	Mus musculus	1
1371	0.65	0.68	35.5	gi|31981458	glutaredoxin-1 [Mus musculus]	Mus musculus	1	1.1623	1.0812	1.0851	1.1559	1.0668	1.0911	1.2529
1372	0.64	1.06	14.4	RRRRRgi|124487445	REVERSED importin-8 [Mus musculus]	Mus musculus	0
1373	0.63	1.06	8.6	gi|170014698	cullin-2 [Mus musculus]	Mus musculus	1	1.102	0.9058	1.0115	1.0177	1.0432	0.9921	0.8141
1374	0.62	2.82	12.5	gi|158186674	serrate RNA effector molecule homolog isoform 3 [Mus musculus]	Mus musculus	2	0.9969	1.0112	1.1262	0.9715	1.0081	0.9962	0.9936
1375	0.62	0.97	17.7	gi|84781795	interferon-activable protein 205-B [Mus musculus]	Mus musculus	1	1.0084	0.7627	0.9327	0.8024	1.0257	1.149	0.7825
1376	0.62	0.96	10	RRRRRgi|28849903	REVERSED Usher syndrome type-1G protein homolog [Mus musculus]	Mus musculus	1
1377	0.61	2.15	14.2	RRRRRgi|226530401	REVERSED vacuolar protein sorting-associated protein 54 [Mus musculus]	Mus musculus	2
1378	0.61	0.88	16.8	RRRRRgi|170650632	REVERSED NAD-dependent protein deacetylase sirtuin-2 isoform 2 [Mus musculus]	Mus musculus	1
1379	0.61	0.68	11.4	RRRRRgi|21450297	REVERSED polypeptide N-acetylgalactosaminyltransferase 11 [Mus musculus]	Mus musculus	1
1380	0.6	0.67	10.9	RRRRRgi|197333710	REVERSED phosphatidylinositol-specific phospholipase C, X domain containing 2 [Mus musculus]	Mus musculus	1
1381	0.59	0.72	8.6	gi|257796315	N-acylglucosamine 2-epimerase isoform 1 [Mus musculus]	Mus musculus	1
1382	0.57	2.45	13.2	gi|257196275	probable cation-transporting ATPase 13A4 isoform 3 [Mus musculus]	Mus musculus	2
1383	0.57	0.57	21.5	gi|160333840	signal recognition particle 19 kDa protein [Mus musculus]	Mus musculus	1	0.935	1.1056	1.0521	1.0424	1.2272	1.0704	0.8609
1384	0.56	0.87	16.7	gi|251823980	pyruvate carboxylase, mitochondrial isoform 1 [Mus musculus]	Mus musculus	0	1.0487	1.3374	0.9094	1.0728	0.9965	0.9477	0.9871
1385	0.56	0.77	13.7	RRRRRgi|60279700	REVERSED rho guanine nucleotide exchange factor 15 [Mus musculus]	Mus musculus	1
1386	0.56	0.67	10.8	gi|209862923	dihydropyrimidinase-related protein 1 isoform 1 [Mus musculus]	Mus musculus	1	0.9278	1.1396	1.2403	0.953	1.1646	1.0083	1.0279
1387	0.54	1.34	16.8	gi|86604721	adenylate cyclase type 6 [Mus musculus]	Mus musculus	2
1388	0.54	1.23	17.3	gi|120537241	leucine--tRNA ligase, cytoplasmic [Mus musculus]	Mus musculus	1	0.89	0.8376	0.9467	0.9679	0.9583	0.9603	0.8756
1389	0.54	0.96	8.2	RRRRRgi|146134400	REVERSED ATP-binding cassette sub-family A member 5 [Mus musculus]	Mus musculus	0
1390	0.54	0.83	10.1	gi|49274623	semaphorin-4D precursor [Mus musculus]	Mus musculus	1
1391	0.54	0.55	12.7	gi|407261777	PREDICTED: low molecular weight phosphotyrosine protein phosphatase-like [Mus musculus]	Mus musculus	1	1.0777	1.0968	1.0401	1.0833	1.0067	1.0585	1.143
1392	0.53	1	16.1	RRRRRgi|254675300	REVERSED nuclear mitotic apparatus protein 1 [Mus musculus]	Mus musculus	0	0.9725	0.9049	0.9533	0.9926	0.9682	0.961	1.0243
1393	0.53	0.81	11.1	gi|50582545	telomerase-binding protein EST1A [Mus musculus]	Mus musculus	1
1394	0.53	0.65	7	gi|58037175	ribonuclease H2 subunit A [Mus musculus]	Mus musculus	1
1395	0.53	0.61	32	gi|22122591	UBX domain-containing protein 1 [Mus musculus]	Mus musculus	0	0.8457	1.3062	1.2575	0.9616	0.9148	1.0219	0.896
1396	0.53	0.61	10.8	gi|113195678	lysosome-associated membrane glycoprotein 1 precursor [Mus musculus]	Mus musculus	1	1.1493	1.0014	1.0385	1.0328	1.1623	1.1077	1.1103
1397	0.53	0.56	5.1	gi|31980937	peflin [Mus musculus]	Mus musculus	1
1398	0.52	9	24.4	gi|85060507	heterogeneous nuclear ribonucleoprotein A1 isoform b [Mus musculus]	Mus musculus	7	0.1036	0.1567	0.1793	0.1809	0.147	0.173	0.1423
1399	0.52	0.76	13.6	gi|148747128	dolichyl-diphosphooligosaccharide--protein glycosyltransferase subunit STT3A [Mus musculus]	Mus musculus	1	0.9247	1.1421	1.186	0.8823	1.023	0.9437	0.9645
1400	0.52	0.63	15.5	gi|6755186	cytohesin-2 isoform 1 [Mus musculus]	Mus musculus	1	1.0258	1.165	1.2013	1.1711	1.1629	1.0735	1.1081
1401	0.51	2.23	21.1	gi|6678794	dual specificity mitogen-activated protein kinase kinase 1 [Mus musculus]	Mus musculus	3	1.0145	1.3783	0.9394	0.9912	0.9198	1.0101	1.0712
1402	0.51	0.56	21.7	gi|8394490	translin-associated protein X [Mus musculus]	Mus musculus	1
1403	0.51	0.52	16.5	gi|6753912	ferritin heavy chain [Mus musculus]	Mus musculus	1	1.0473	1.0982	0.8548	0.9445	0.8006	0.9622	0.6449
1404	0.5	0.94	11.1	RRRRRgi|52350563	REVERSED probable G-protein coupled receptor 158 precursor [Mus musculus]	Mus musculus	0
1405	0.5	0.5	12.7	gi|9910556	small ubiquitin-related modifier 3 precursor [Mus musculus]	Mus musculus	1	1.1062	0.9464	1.022	0.9375	0.9555	0.8949	0.9541
1406	0.48	0.75	13.6	gi|6755522	evolutionarily conserved signaling intermediate in Toll pathway, mitochondrial precursor [Mus musculus]	Mus musculus	0	1.0634	1.0276	0.9966	1.057	1.1324	0.9929	0.9861
1407	0.47	0.63	11	gi|295148098	actin-binding LIM protein 2 isoform 1 [Mus musculus]	Mus musculus	0	0.7996	0.7351	0.8032	0.8098	0.692	0.7945	0.8169
1408	0.47	0.59	15.1	gi|125091	Keratin, type I microfibrillar, 47.6 kDa (Low-sulfur keratin) cRAP	SHEEP	1	2.6247	14.4893	9.3854	1.208	15.9256	1.0213	3.896
1409	0.47	0.47	19.7	gi|33468863	metallothionein-2 [Mus musculus]	Mus musculus	1	0.9162	1.5723	1.722	1.2308	1.3029	1.4985	1.3551
1410	0.46	0.84	13.7	gi|23956336	PMS1 protein homolog 1 [Mus musculus]	Mus musculus	0
1411	0.46	0.71	12.8	RRRRRgi|124487301	REVERSED guanylate cyclase 2G precursor [Mus musculus]	Mus musculus	0
1412	0.46	0.61	16.2	gi|22094989	mitochondrial import inner membrane translocase subunit TIM50 precursor [Mus musculus]	Mus musculus	2	0.9817	0.9925	0.9385	0.883	0.9366	0.9568	0.8068
1413	0.46	0.6	23	gi|6680083	growth factor receptor-bound protein 2 [Mus musculus]	Mus musculus	0	0.97	1.0984	1.1804	0.9676	0.9748	0.9562	0.8386
1414	0.46	0.51	22.1	RRRRRgi|56605979	REVERSED transcription factor BTF3 isoform 1 [Mus musculus]	Mus musculus	1
1415	0.45	0.63	5.8	RRRRRgi|110625717	REVERSED uncharacterized protein LOC69239 [Mus musculus]	Mus musculus	0	1.1613	1.2305	1.1572	1.096	1.1046	1.0453	1.1754
1416	0.45	0.47	8.5	gi|300795920	lanC-like protein 1 [Mus musculus]	Mus musculus	0
1417	0.44	0.45	23.7	gi|6677833	protein S100-A10 [Mus musculus]	Mus musculus	1	1.038	0.8174	1.017	1.1243	0.9461	1.1012	0.8473
1418	0.43	0.92	21.3	gi|166235158	synaptonemal complex protein 1 [Mus musculus]	Mus musculus	0
1419	0.43	0.79	16.2	gi|85662410	CAP-Gly domain-containing linker protein 2 isoform a [Mus musculus]	Mus musculus	0	0.9597	0.897	0.9545	0.8543	1.0231	0.9638	0.9308
1420	0.43	0.78	13	RRRRRgi|117320524	REVERSED phosphatidylinositol 3-kinase regulatory subunit alpha isoform 2 [Mus musculus]	Mus musculus	0
1421	0.43	0.52	12.3	RRRRRgi|22122693	REVERSED HAUS augmin-like complex subunit 3 [Mus musculus]	Mus musculus	0
1422	0.42	16.12	41.1	gi|47894398	tropomyosin alpha-4 chain [Mus musculus]	Mus musculus	13	0.9608	0.9163	0.9046	1.0112	0.8924	0.9952	1.0464
1423	0.42	2.17	15.4	gi|188528624	protein arginine N-methyltransferase 5 [Mus musculus]	Mus musculus	1	1.0321	0.9413	1.007	1.0115	0.9687	1.0539	1.0258
1424	0.42	0.91	16.9	gi|244790049	sulfide:quinone oxidoreductase, mitochondrial [Mus musculus]	Mus musculus	0	0.9497	0.9224	0.9443	0.9951	0.8509	0.943	1.0313
1425	0.42	0.64	9.1	RRRRRgi|170172546	REVERSED WD repeat-containing protein 47 [Mus musculus]	Mus musculus	0
1426	0.42	0.42	13.7	gi|58331142	lymphocyte antigen 6C1 isoform 1 precursor [Mus musculus]	Mus musculus	0	1.0691	1.1658	1.2287	1.1236	1.1467	1.0653	1
1427	0.41	0.78	13	gi|31982859	cyclic nucleotide-gated olfactory channel [Mus musculus]	Mus musculus	0
1428	0.41	0.61	12.1	RRRRRgi|257153319	REVERSED Lisch-like [Mus musculus]	Mus musculus	0
1429	0.4	0.69	16.9	RRRRRgi|298566262	REVERSED potassium voltage-gated channel subfamily G member 2 [Mus musculus]	Mus musculus	0	1.0059	0.9229	0.9815	0.9139	0.9791	0.9983	0.9917
1430	0.4	0.41	14.1	gi|15421856	apolipoprotein C-III precursor [Mus musculus]	Mus musculus	0	0.7889	0.7936	0.8699	0.7619	0.6349	0.7706	0.6652
1431	0.39	1.38	25.6	gi|261245029	coiled-coil domain containing 146 [Mus musculus]	Mus musculus	0	1.0683	0.871	0.914	1.1091	1.5335	1.0519	1.1681
1432	0.39	0.55	9.1	RRRRRgi|22550102	REVERSED 1-phosphatidylinositol 4,5-bisphosphate phosphodiesterase zeta-1 [Mus musculus]	Mus musculus	0
1433	0.39	0.43	14.6	gi|309262833	PREDICTED: transmembrane emp24 domain-containing protein 10-like [Mus musculus]	Mus musculus	0	0.9615	0.9912	1.1504	1.0249	0.9884	0.9726	1.1982
1434	0.39	0.41	9.8	RRRRRgi|71067091	REVERSED src-like-adapter isoform a [Mus musculus]	Mus musculus	0
1435	0.38	0.6	4.8	RRRRRgi|71274138	REVERSED uncharacterized protein LOC207806 [Mus musculus]	Mus musculus	0
1436	0.38	0.5	10.9	gi|94681061	5'-AMP-activated protein kinase catalytic subunit alpha-1 [Mus musculus]	Mus musculus	0	0.7401	0.841	0.6568	0.7769	0.8413	0.9361	0.7085
1437	0.38	0.44	13.8	gi|7657357	nucleosome assembly protein 1-like 1 isoform 2 [Mus musculus]	Mus musculus	0	1.0093	1.8876	4.8285	2.1166	3.9599	1.6982	1.6307
1438	0.38	0.42	20.9	gi|84579893	syntaxin-17 [Mus musculus]	Mus musculus	0
1439	0.37	1.56	8	RRRRRgi|237874245	REVERSED multiple epidermal growth factor-like domains protein 8 precursor [Mus musculus]	Mus musculus	0	0.9624	0.993	1.0139	0.9451	0.9815	0.934	1.0448
1440	0.36	101.58	92.5	gi|6752954	actin, cytoplasmic 2 [Mus musculus]	Mus musculus	201
1441	0.36	0.55	12.5	RRRRRgi|227430397	REVERSED leucine-rich repeat-containing protein 57 isoform a [Mus musculus]	Mus musculus	0
1442	0.36	0.46	7.2	gi|76573879	mitogen-activated protein kinase 6 [Mus musculus]	Mus musculus	0	0.951	0.8902	0.8722	1.0318	0.931	1.0353	1.0233
1443	0.36	0.38	14.8	gi|188219614	ubiquitin carboxyl-terminal hydrolase isozyme L1 [Mus musculus]	Mus musculus	0	1.0661	1.0384	1.0149	0.9962	0.8839	1.3458	1.0377
1444	0.35	2.47	23.3	gi|30841008	ras-related protein Rab-18 [Mus musculus]	Mus musculus	1
1445	0.35	0.91	12.3	RRRRRgi|33859732	REVERSED TELO2-interacting protein 1 homolog [Mus musculus]	Mus musculus	0
1446	0.35	0.74	13.5	RRRRRgi|158711665	REVERSED cullin-4B [Mus musculus]	Mus musculus	0
1447	0.35	0.71	14.1	gi|164452927	protein FAM214A isoform 1 [Mus musculus]	Mus musculus	0
1448	0.35	0.6	6.6	gi|111955131	a disintegrin and metalloprotease domain 4b precursor [Mus musculus]	Mus musculus	0
1449	0.35	0.55	14.9	gi|31542008	DNA helicase MCM8 [Mus musculus]	Mus musculus	0
1450	0.34	2	13.2	gi|84579906	guanine nucleotide-binding protein G(I)/G(S)/G(O) subunit gamma-5 precursor [Mus musculus]	Mus musculus	1
1451	0.34	1.06	16.5	RRRRRgi|238637279	REVERSED 4F2 cell-surface antigen heavy chain isoform b [Mus musculus]	Mus musculus	0
1452	0.34	0.4	11.2	RRRRRgi|13487925	REVERSED estradiol 17 beta-dehydrogenase 5 [Mus musculus]	Mus musculus	0
1453	0.33	0.82	14.5	gi|124486616	zinc finger CCCH domain-containing protein 7B [Mus musculus]	Mus musculus	0	1.2539	1.0605	1.1636	0.8841	1.1775	1.0207	0.981
1454	0.33	0.64	9.8	gi|189491662	cytochrome P450 2U1 [Mus musculus]	Mus musculus	0
1455	0.33	0.5	8.4	RRRRRgi|168229259	REVERSED MYCBP-associated protein [Mus musculus]	Mus musculus	1	1.0713	1.1798	0.8612	1.0312	0.9416	1.0357	1.0193
1456	0.33	0.45	13.7	gi|58037235	3-oxoacyl-[acyl-carrier-protein] synthase, mitochondrial precursor [Mus musculus]	81971.1	0	0.9569	0.9778	0.9456	0.971	0.9184	1.0036	0.9658
1457	0.33	0.38	9.2	gi|58037095	SPRY domain-containing protein 4 [Mus musculus]	Mus musculus	0	1.2001	0.9679	0.8961	1.0828	1.5464	1.0671	1.0666
1458	0.32	3.67	24.2	gi|21703344	GTP-binding protein SAR1a [Mus musculus]	Mus musculus	2	1.0391	0.9653	1.0494	0.9587	1.0536	0.9695	0.9174
1459	0.32	0.7	12.3	gi|27552760	mitochondrial import receptor subunit TOM70 [Mus musculus]	Mus musculus	0	0.8981	1.2766	1.2281	0.9875	1.1725	0.9434	1.07
1460	0.32	0.33	12.2	gi|317171917	protein pitchfork isoform a [Mus musculus]	Mus musculus	0
1461	0.31	2.32	9.1	gi|46358405	probable phospholipid-transporting ATPase IK [Mus musculus]	Mus musculus	1
1462	0.31	1.36	22.6	RRRRRgi|225543191	REVERSED rootletin isoform 1 [Mus musculus]	Mus musculus	0
1463	0.31	0.94	12.8	gi|62526126	exocyst complex component 6 [Mus musculus]	Mus musculus	1
1464	0.31	0.87	12.3	gi|254675126	uncharacterized protein LOC72097 [Mus musculus]	Mus musculus	0	1.003	0.7744	2.767	3.1738	2.5788	2.7337	2.2874
1465	0.31	0.73	11.4	RRRRRgi|168480100	REVERSED cartilage intermediate layer protein 2 precursor [Mus musculus]	Mus musculus	0
1466	0.31	0.67	7.6	gi|237874261	interleukin-1 receptor accessory protein-like 1 precursor [Mus musculus]	Mus musculus	0
1467	0.3	1.84	13	RRRRRgi|38505263	REVERSED HEAT repeat-containing protein 5A [Mus musculus]	Mus musculus	0	0.6078	0.6255	0.6961	0.5977	0.5892	0.6082	0.5477
1468	0.3	0.84	14.3	gi|6724321	nitric oxide synthase, brain [Mus musculus]	Mus musculus	0
1469	0.3	0.63	15.6	RRRRRgi|260099670	REVERSED serine/threonine-protein kinase N2 [Mus musculus]	Mus musculus	0
1470	0.3	0.33	20.5	gi|110227381	calpain small subunit 1 [Mus musculus]	Mus musculus	1	0.9427	0.8267	0.8512	0.9321	0.8596	0.8991	0.7557
1471	0.29	0.73	12.6	gi|110625761	AFG3-like protein 2 [Mus musculus]	Mus musculus	0	0.9238	0.9493	0.9641	1.0625	1.0088	1.0423	0.9194
1472	0.29	0.62	16	gi|28849887	epithelial splicing regulatory protein 2 [Mus musculus]	Mus musculus	0
1473	0.29	0.56	11	RRRRRgi|117168297	REVERSED kinesin-like protein KIFC2 precursor [Mus musculus]	Mus musculus	0
1474	0.28	0.94	11.2	RRRRRgi|89257350	REVERSED uncharacterized protein LOC240216 [Mus musculus]	Mus musculus	1
1475	0.28	0.87	13.5	RRRRRgi|24418883	REVERSED protein FAM20A precursor [Mus musculus]	Mus musculus	0	0.9805	1.296	0.9933	0.9848	1.1454	0.8711	1.0191
1476	0.28	0.71	13	gi|161016788	ninein-like protein [Mus musculus]	Mus musculus	0
1477	0.28	0.69	8.9	gi|126723495	toll-like receptor 8 precursor [Mus musculus]	Mus musculus	0
1478	0.28	0.63	17.1	gi|147905039	protein QN1 homolog [Mus musculus]	Mus musculus	0
1479	0.28	0.41	7.7	gi|37537529	exportin-6 [Mus musculus]	Mus musculus	1
1480	0.28	0.37	5.8	gi|59710097	gap junction alpha-3 protein precursor [Mus musculus]	Mus musculus	0
1481	0.27	3.32	11.4	gi|205277432	E3 ubiquitin-protein ligase HECTD1 [Mus musculus]	Mus musculus	2
1482	0.27	3.01	12.5	gi|283046757	HEAT repeat containing 7A isoform 1 [Mus musculus]	Mus musculus	1
1483	0.27	1.2	10.5	RRRRRgi|125347767	REVERSED PPAR gamma-DNA-binding domain interacting protein1 [Mus musculus]	Mus musculus	0	1.0329	1.0454	0.9989	0.9584	0.9631	0.9677	0.9671
1484	0.27	0.76	9.5	RRRRRgi|54312056	REVERSED transportin-3 [Mus musculus]	Mus musculus	0
1485	0.27	0.66	13.1	gi|295424207	filamin A-interacting protein 1-like isoform 1 [Mus musculus]	Mus musculus	1
1486	0.27	0.6	14	RRRRRgi|28893281	REVERSED coiled-coil domain-containing protein 158 [Mus musculus]	Mus musculus	0
1487	0.27	0.58	9.4	gi|31982724	myb-binding protein 1A [Mus musculus]	Mus musculus	0	0.7983	0.747	1.3945	0.9547	0.9292	0.809	1.0245
1488	0.27	0.51	6.5	gi|30794150	alpha-mannosidase 2C1 [Mus musculus]	Mus musculus	1
1489	0.27	0.48	12.3	gi|303324586	nuclear protein localization protein 4 homolog isoform A [Mus musculus]	Mus musculus	0	0.9683	1.0292	1.0314	1.0142	1.0134	0.9922	0.9789
1490	0.27	0.38	13	gi|62198724	NADH dehydrogenase subunit 5 (mitochondrion) [Mus musculus domesticus]	Mus musculus domesticus	3	0.9814	0.8468	0.7551	0.8535	0.8983	0.9007	0.7786
1491	0.27	0.35	11.1	RRRRRgi|31981772	REVERSED WD repeat-containing and planar cell polarity effector protein fritz homolog [Mus musculus]	Mus musculus	0
1492	0.27	0.29	14.4	RRRRRgi|6677891	REVERSED syndecan-2 precursor [Mus musculus]	Mus musculus	0
1493	0.26	0.78	9.2	gi|124248512	carbamoyl-phosphate synthase [ammonia], mitochondrial precursor [Mus musculus]	1.07428e+06	0
1494	0.26	0.61	10.4	gi|254588108	terminal uridylyltransferase 7 [Mus musculus]	Mus musculus	0
1495	0.26	0.52	12.3	gi|6680908	cyclin-dependent kinase 5 [Mus musculus]	Mus musculus	0	0.994	0.8892	1.1157	0.9953	0.8491	0.951	0.7997
1496	0.26	0.5	18.1	RRRRRgi|231571026	REVERSED zinc finger CCCH domain-containing protein 14 isoform d [Mus musculus]	Mus musculus	0	0.9648	0.8537	0.7927	0.9644	0.7297	0.9874	1.021
1497	0.26	0.31	13.7	gi|258613873	probable methylthioribulose-1-phosphate dehydratase [Mus musculus]	Mus musculus	0	1.0351	0.8604	0.8975	1.027	0.9974	1.0086	1.0529
1498	0.26	0.28	26.1	gi|255003793	40S ribosomal protein S26 [Mus musculus]	Mus musculus	0	0.9746	1.0465	0.991	1.1017	1.2171	1.0822	1.097
1499	0.26	0.27	6	gi|170932462	leukocyte cell-derived chemotaxin 1 [Mus musculus]	Mus musculus	0
1500	0.26	0.26	3.4	gi|160707896	serine-threonine kinase receptor-associated protein [Mus musculus]	Mus musculus	0	0.9766	0.7741	0.829	0.9335	0.8956	0.8915	0.9217
1501	0.25	4.69	16.1	RRRRRgi|18859641	REVERSED myosin-7 [Mus musculus]	Mus musculus	5
1502	0.25	1.01	10.5	RRRRRgi|163310759	REVERSED rho guanine nucleotide exchange factor 10-like protein isoform a [Mus musculus]	Mus musculus	0
1503	0.25	0.75	21.5	gi|22122615	beta-centractin [Mus musculus]	Mus musculus	0	0.9483	1.1858	1.036	1.0334	1.1053	1.0267	1.0194
1504	0.25	0.69	14.3	RRRRRgi|157951729	REVERSED catenin alpha-2 isoform 2 [Mus musculus]	Mus musculus	0
1505	0.25	0.62	8.2	RRRRRgi|50878294	REVERSED protocadherin gamma subfamily A, 7 precursor [Mus musculus]	Mus musculus	0
1506	0.25	0.46	10.1	RRRRRgi|124486793	REVERSED rhotekin-2 [Mus musculus]	Mus musculus	0
1507	0.25	0.43	14.5	RRRRRgi|224922757	REVERSED serine/threonine-protein kinase MARK1 [Mus musculus]	Mus musculus	0
1508	0.25	0.35	6.2	RRRRRgi|168480127	REVERSED zinc finger transcription factor Trps1 [Mus musculus]	Mus musculus	0
1509	0.25	0.33	11.6	RRRRRgi|148271081	REVERSED myelin transcription factor 1-like protein isoform 3 [Mus musculus]	Mus musculus	0
1510	0.25	0.3	7.5	gi|144226227	fetuin-B isoform 1 precursor [Mus musculus]	Mus musculus	0	1.0055	0.8889	0.8867	0.8948	0.8646	0.9748	0.9047
1511	0.24	1.51	13.5	RRRRRgi|24850123	REVERSED multidrug resistance-associated protein 7 isoform mrp7B [Mus musculus]	Mus musculus	0
1512	0.24	1.15	12.9	gi|256818776	WD repeat-containing protein 52 [Mus musculus]	Mus musculus	1	1.1593	0.7837	0.9536	0.9701	0.8334	1.035	0.9744
1513	0.24	0.82	14.9	gi|157951713	calpain-3 isoform a [Mus musculus]	Mus musculus	0	0.9264	0.7113	0.9196	0.92	0.8532	0.7894	0.8499
1514	0.24	0.72	9.3	RRRRRgi|124486935	REVERSED lysine-specific demethylase 3B [Mus musculus]	Mus musculus	0	0.9634	1.0425	0.9852	1.1119	0.9202	0.9554	1.1018
1515	0.24	0.45	12.7	RRRRRgi|46559410	REVERSED dixin [Mus musculus]	Mus musculus	0
1516	0.24	0.36	10.5	gi|112821700	nuclear receptor ROR-beta isoform 1 [Mus musculus]	Mus musculus	0
1517	0.23	3.66	16.5	gi|125661048	A-kinase anchor protein 9 [Mus musculus]	Mus musculus	3
1518	0.23	0.76	6.1	RRRRRgi|94421034	REVERSED histone acetyltransferase p300 [Mus musculus]	Mus musculus	0
1519	0.23	0.76	7	gi|50355943	probable helicase with zinc finger domain [Mus musculus]	Mus musculus	0
1520	0.23	0.75	12	gi|40254197	zinc finger protein 280C isoform 1 [Mus musculus]	Mus musculus	0
1521	0.22	10.63	40.8	gi|119433657	histone H2A type 2-B [Mus musculus]	Mus musculus	7	1.0831	0.8801	0.8631	0.9814	0.9504	0.9828	0.9501
1522	0.22	0.46	7.1	RRRRRgi|40789239	REVERSED ankyrin repeat and LEM domain-containing protein 2 isoform 2 [Mus musculus]	Mus musculus	0
1523	0.22	0.39	11.1	gi|71037393	zinc finger protein 329 [Mus musculus]	Mus musculus	1
1524	0.22	0.3	19.4	gi|226371633	CDK5 and ABL1 enzyme substrate 1 isoform 1 [Mus musculus]	Mus musculus	0
1525	0.22	0.29	8	gi|58037281	WD repeat, SAM and U-box domain-containing protein 1 isoform 1 [Mus musculus]	Mus musculus	0
1526	0.21	2.62	14.2	gi|226531227	thyroid hormone receptor interactor 11 [Mus musculus]	Mus musculus	2
1527	0.21	1.44	11.9	gi|27370240	leucyl-cystinyl aminopeptidase [Mus musculus]	Mus musculus	1	0.946	1.2433	1.1918	0.9679	1.3733	1.0096	1.0473
1528	0.21	0.87	10.8	RRRRRgi|117168271	REVERSED endoribonuclease Dicer [Mus musculus]	Mus musculus	0	1.0309	0.959	0.9834	0.9634	0.9108	0.9577	0.904
1529	0.21	0.75	12.6	gi|124487335	AP-4 complex subunit epsilon-1 [Mus musculus]	Mus musculus	0
1530	0.21	0.67	7.5	RRRRRgi|146231944	REVERSED telomere-associated protein RIF1 [Mus musculus]	Mus musculus	0
1531	0.21	0.65	10.4	gi|172073152	nuclear pore membrane glycoprotein 210 precursor [Mus musculus]	Mus musculus	0
1532	0.21	0.49	9	RRRRRgi|124487113	REVERSED unconventional myosin-XVI [Mus musculus]	Mus musculus	0
1533	0.21	0.31	7.7	gi|165932270	splicing factor 3A subunit 1 [Mus musculus]	Mus musculus	0
1534	0.21	0.21	18.8	gi|407260973	PREDICTED: transcription elongation factor B polypeptide 1-like [Mus musculus]	Mus musculus	0	1.0274	0.9839	1.0503	1.0387	0.9559	1.0642	0.8445
1535	0.2	1.55	12.7	gi|377834821	PREDICTED: dynein heavy chain 14, axonemal [Mus musculus]	Mus musculus	2
1536	0.2	1.46	17.5	gi|116174793	spectrin beta 4 isoform sigma1 [Mus musculus]	Mus musculus	0	0.9476	0.9505	0.8634	1.0319	0.8899	1.02	1.1193
1537	0.2	0.72	7.6	gi|213417847	retinoblastoma-like protein 1 isoform 1 [Mus musculus]	Mus musculus	0
1538	0.2	0.36	10.1	RRRRRgi|119637821	REVERSED mitogen-activated protein kinase kinase kinase MLK4 [Mus musculus]	Mus musculus	0
1539	0.2	0.35	10.9	gi|22122347	ADP-ribosylation factor-binding protein GGA1 [Mus musculus]	Mus musculus	0	0.8419	0.9155	1.0606	0.8585	0.9179	0.9871	0.5438
1540	0.2	0.3	10.2	gi|21450239	myotubularin-related protein 6 [Mus musculus]	Mus musculus	0
1541	0.2	0.28	16.5	RRRRRgi|62000629	REVERSED CB1 cannabinoid receptor-interacting protein 1 [Mus musculus]	Mus musculus	0
1542	0.2	0.23	23	RRRRRgi|13385388	REVERSED mediator of RNA polymerase II transcription subunit 28 [Mus musculus]	Mus musculus	0
1543	0.19	0.85	10.6	RRRRRgi|312433957	REVERSED microtubule-actin cross-linking factor 1 isoform 2 [Mus musculus]	Mus musculus	2
1544	0.19	0.56	11.3	gi|86262151	rho GTPase-activating protein 5 [Mus musculus]	Mus musculus	0
1545	0.19	0.45	11.7	RRRRRgi|29244298	REVERSED transient receptor potential cation channel subfamily A member 1 [Mus musculus]	Mus musculus	0
1546	0.19	0.42	14.2	gi|407261906	PREDICTED: L-amino-acid oxidase isoform 2 [Mus musculus]	Mus musculus	0
1547	0.19	0.39	13.3	gi|87162474	ligand-dependent nuclear receptor-interacting factor 1 isoform 1 [Mus musculus]	Mus musculus	0
1548	0.19	0.38	20.4	RRRRRgi|58037205	REVERSED BAG family molecular chaperone regulator 5 [Mus musculus]	Mus musculus	0
1549	0.19	0.27	12.6	gi|51591905	uncharacterized protein C6orf47 homolog [Mus musculus]	Mus musculus	0	0.7937	1.1192	1.0685	1.0638	0.9639	1.0196	1.0648
1550	0.19	0.26	6.5	RRRRRgi|160420123	REVERSED teashirt homolog 2 [Mus musculus]	Mus musculus	0
1551	0.19	0.22	19.9	gi|7949037	delta(3,5)-Delta(2,4)-dienoyl-CoA isomerase, mitochondrial precursor [Mus musculus]	Mus musculus	0	1.2332	1.0342	1.0328	1.0299	0.9367	1.1565	0.9441
1552	0.18	1.77	14.5	RRRRRgi|55926127	REVERSED spectrin beta chain, brain 2 [Mus musculus]	Mus musculus	0
1553	0.18	1.61	6.3	RRRRRgi|124487348	REVERSED cubilin precursor [Mus musculus]	Mus musculus	1
1554	0.18	0.87	9.2	RRRRRgi|70995287	REVERSED calcineurin binding protein 1 [Mus musculus]	Mus musculus	0
1555	0.18	0.54	13.6	RRRRRgi|47059071	REVERSED phospholipase D1 [Mus musculus]	Mus musculus	0
1556	0.18	0.46	9.9	gi|30425338	WD repeat-containing protein 3 [Mus musculus]	Mus musculus	0
1557	0.18	0.46	13.6	gi|124378042	Golgin subfamily A member 2 isoform a [Mus musculus]	Mus musculus	0
1558	0.18	0.44	8.3	RRRRRgi|266458389	REVERSED transient receptor potential cation channel subfamily V member 3 [Mus musculus]	Mus musculus	0
1559	0.18	0.43	12.4	gi|134032028	protein FAM198B [Mus musculus]	Mus musculus	0
1560	0.18	0.37	11.6	RRRRRgi|83649762	REVERSED WAS protein family homolog 1 [Mus musculus]	Mus musculus	0
1561	0.18	0.3	14	RRRRRgi|118130981	REVERSED keratin, type I cytoskeletal 12 [Mus musculus]	Mus musculus	0
1562	0.18	0.28	8.8	RRRRRgi|311771722	REVERSED ubiquitin-conjugating enzyme E2U [Mus musculus]	Mus musculus	0
1563	0.18	0.21	13.5	gi|157951604	adenylyl cyclase-associated protein 1 [Mus musculus]	Mus musculus	0	0.9653	0.9601	1.2166	0.9837	1.0635	1.1342	1.0103
1564	0.17	2.73	19.6	gi|110625624	T-complex protein 1 subunit alpha [Mus musculus]	Mus musculus	2	1.33	0.906	1.2726	1.1462	0.8662	1.2507	1.2988
1565	0.17	1.63	13.4	gi|256985121	catenin alpha-3 isoform 1 [Mus musculus]	Mus musculus	1
1566	0.17	0.96	19.7	gi|158636007	ribosomal protein S6 kinase alpha-1 [Mus musculus]	Mus musculus	0
1567	0.17	0.45	14.7	gi|126012517	aminoacyl tRNA synthase complex-interacting multifunctional protein 1 [Mus musculus]	Mus musculus	0	0.8963	0.6982	0.8502	0.9213	0.8227	1.0494	0.9848
1568	0.17	0.38	10.6	gi|84875515	nucleoporin SEH1 isoform a [Mus musculus]	Mus musculus	0	0.9646	1.0025	1.0575	0.9285	1.0429	0.966	1.0047
1569	0.17	0.35	8.2	gi|247301156	kelch-like 32 isoform 1 [Mus musculus]	Mus musculus	0
1570	0.17	0.34	19.3	gi|6678824	induced myeloid leukemia cell differentiation protein Mcl-1 homolog [Mus musculus]	Mus musculus	0
1571	0.17	0.34	7.8	RRRRRgi|110625896	REVERSED TOM1-like protein 1 [Mus musculus]	Mus musculus	0
1572	0.17	0.32	14	RRRRRgi|33859811	REVERSED trifunctional enzyme subunit alpha, mitochondrial precursor [Mus musculus]	Mus musculus	0
1573	0.17	0.28	17.1	gi|13385992	2-methoxy-6-polyprenyl-1,4-benzoquinol methylase, mitochondrial precursor [Mus musculus]	Mus musculus	0	0.8225	0.7907	1.0051	0.8055	0.8056	0.6973	0.9063
1574	0.17	0.24	7.2	gi|31543108	lysosome-associated membrane glycoprotein 2 isoform 2 precursor [Mus musculus]	Mus musculus	0	1.0206	0.843	1.0646	0.9843	0.9654	1.14	0.881
1575	0.17	0.23	18	gi|21362329	nicotinamide mononucleotide adenylyltransferase 3 [Mus musculus]	Mus musculus	0	1.13	1.3029	1.306	1.1963	1.1585	1.0439	1.2483
1576	0.17	0.2	15.8	gi|13384870	transmembrane protein 126A [Mus musculus]	Mus musculus	0	0.8534	1.0564	1.0789	0.9398	1.0167	0.865	0.7251
1577	0.17	0.19	8.2	gi|30520195	L-gulonolactone oxidase [Mus musculus]	Mus musculus	0
1578	0.16	2.21	50	gi|86476077	thymosin beta-10 [Mus musculus]	Mus musculus	2
1579	0.16	2.06	9.8	gi|13249349	ran-binding protein 17 [Mus musculus]	Mus musculus	1
1580	0.16	1.18	13.1	gi|119508443	dnaJ homolog subfamily C member 10 precursor [Mus musculus]	Mus musculus	0
1581	0.16	1.05	11.5	RRRRRgi|34878892	REVERSED neurofibromin [Mus musculus]	Mus musculus	0	1.0133	1.2928	1.1319	1.0617	1.3517	1.1129	1.1824
1582	0.16	0.86	7.6	gi|62510074	separin [Mus musculus]	Mus musculus	0	0.9847	0.7954	0.8213	0.8586	0.8575	0.9084	1.0165
1583	0.16	0.67	19.3	RRRRRgi|82533045	REVERSED muscle, skeletal receptor tyrosine-protein kinase isoform 3 [Mus musculus]	Mus musculus	0
1584	0.16	0.65	14.8	gi|34556193	protein strawberry notch homolog 2 [Mus musculus]	Mus musculus	0
1585	0.16	0.58	10.7	gi|23346601	supervillin [Mus musculus]	Mus musculus	0	0.9056	0.8565	0.9274	0.912	1.0617	0.9227	0.9317
1586	0.16	0.34	13.4	gi|165972309	succinyl-CoA ligase [GDP-forming] subunit beta, mitochondrial precursor [Mus musculus]	GDP-forming	0	1.3697	1.1008	0.9368	1.4199	1.1397	1.3519	1.459
1587	0.16	0.32	7.9	gi|112817628	bromodomain-containing protein 9 [Mus musculus]	Mus musculus	0
1588	0.16	0.29	7	RRRRRgi|145580629	REVERSED keratin Kb40 [Mus musculus]	Mus musculus	0
1589	0.16	0.22	7.4	RRRRRgi|84875495	REVERSED glycosyltransferase 6 domain-containing protein 1 precursor [Mus musculus]	Mus musculus	0
1590	0.16	0.2	7.2	gi|31981847	cytotoxic T-lymphocyte protein 4 precursor [Mus musculus]	Mus musculus	0
1591	0.15	9.03	40.9	gi|309270419	PREDICTED: myosin light polypeptide 6, partial [Mus musculus]	Mus musculus	23
1592	0.15	1.11	11.7	gi|356582264	mitogen-activated protein kinase kinase kinase kinase 4 isoform 1 [Mus musculus]	Mus musculus	1
1593	0.15	0.95	12.2	gi|160420304	centrosomal protein of 164 kDa [Mus musculus]	Mus musculus	0
1594	0.15	0.83	10.8	RRRRRgi|254675191	REVERSED serine/threonine-protein kinase MRCK gamma [Mus musculus]	Mus musculus	0
1595	0.15	0.83	14.9	gi|164519037	transmembrane and TPR repeat-containing protein 1 [Mus musculus]	Mus musculus	0
1596	0.15	0.65	11	RRRRRgi|295293085	REVERSED uncharacterized protein LOC240613 [Mus musculus]	Mus musculus	0
1597	0.15	0.21	15	RRRRRgi|29336045	REVERSED polyadenylate-binding protein 5 [Mus musculus]	Mus musculus	0
1598	0.15	0.21	18.8	gi|283436182	heterogeneous nuclear ribonucleoproteins C1/C2 isoform 4 [Mus musculus]	Mus musculus	0	1.0466	1.1771	1.1776	1.164	1.0975	0.9942	0.8813
1599	0.15	0.21	10.6	RRRRRgi|18017590	REVERSED lipid phosphate phosphohydrolase 3 [Mus musculus]	Mus musculus	0
1600	0.15	0.2	11.4	RRRRRgi|269784762	REVERSED carbonyl reductase family member 4 [Mus musculus]	Mus musculus	1
1601	0.14	48.08	73.4	gi|30425250	beta-actin-like protein 2 [Mus musculus]	Mus musculus	84	0.9675	0.7362	0.7716	1.0483	0.9202	0.901	0.6151
1602	0.14	2.2	11.5	gi|227499240	hydroxyacylglutathione hydrolase, mitochondrial isoform 2 [Mus musculus]	Mus musculus	1	0.8714	0.9157	1.0447	0.9445	1.0664	0.9598	1.0735
1603	0.14	1.32	12.5	gi|6677713	GTP-binding protein REM 1 [Mus musculus]	Mus musculus	1
1604	0.14	1.31	11.9	RRRRRgi|281604100	REVERSED myotubularin-related protein 5 isoform 1 [Mus musculus]	Mus musculus	1	0.8617	0.821	0.849	0.9142	0.6501	0.8137	0.8498
1605	0.14	0.73	6.4	RRRRRgi|124487380	REVERSED polycystin-1 precursor [Mus musculus]	Mus musculus	0	0.9805	1.296	0.9933	0.9848	1.1454	0.8711	1.0191
1606	0.14	0.66	27.1	RRRRRgi|402169577	REVERSED coiled-coil domain-containing protein 154 [Mus musculus]	Mus musculus	0	1.1593	0.7837	0.9536	0.9701	0.8334	1.035	0.9744
1607	0.14	0.64	13.6	gi|255683439	RNA polymerase II-associated protein 1 isoform 2 [Mus musculus]	Mus musculus	0
1608	0.14	0.63	11.8	gi|23346571	netrin receptor UNC5A precursor [Mus musculus]	Mus musculus	0
1609	0.14	0.58	15.6	gi|27369644	inter-alpha-trypsin inhibitor heavy chain H5 precursor [Mus musculus]	Mus musculus	0	1.0954	1.0071	1.0217	1.1627	1.0397	1.0162	1.2186
1610	0.14	0.57	8	RRRRRgi|22129569	REVERSED olfactory receptor 976 [Mus musculus]	Mus musculus	0
1611	0.14	0.49	5.8	gi|298493223	transmembrane protein 132B precursor [Mus musculus]	Mus musculus	0
1612	0.14	0.45	23.2	gi|31982373	rRNA 2'-O-methyltransferase fibrillarin [Mus musculus]	Mus musculus	0
1613	0.14	0.44	37.3	gi|110815822	succinate dehydrogenase assembly factor 1, mitochondrial [Mus musculus]	Mus musculus	0	1.0325	1.0449	0.9355	1.0169	0.9063	0.9691	0.9756
1614	0.14	0.22	6.5	gi|46309601	taste receptor type 2 member 41 [Mus musculus]	Mus musculus	0
1615	0.13	29.35	52.8	gi|27754056	tubulin beta-6 chain [Mus musculus]	Mus musculus	23
1616	0.13	3.39	8.9	gi|124487171	probable G-protein coupled receptor 116 precursor [Mus musculus]	Mus musculus	2
1617	0.13	1.79	15.8	gi|19526481	spectrin alpha chain, erythrocytic 1 [Mus musculus]	Mus musculus	1
1618	0.13	1.03	10	RRRRRgi|242247116	REVERSED collagen alpha-4(VI) chain precursor [Mus musculus]	Mus musculus	0
1619	0.13	0.66	13.8	RRRRRgi|254675310	REVERSED leucine-rich repeat and coiled-coil domain-containing protein 1 isoform 2 [Mus musculus]	Mus musculus	0
1620	0.13	0.59	9.7	gi|27734196	cartilage intermediate layer protein 1 precursor [Mus musculus]	Mus musculus	0
1621	0.13	0.53	17.6	gi|7710014	cullin-3 [Mus musculus]	Mus musculus	0	0.9374	0.8373	1.0844	0.9542	0.9432	0.9045	0.8166
1622	0.13	0.5	13.2	gi|134053898	2'-5'-oligoadenylate synthase-like protein 2 [Mus musculus]	Mus musculus	0
1623	0.13	0.43	12.9	gi|124249097	rab11 family-interacting protein 1 isoform 1 [Mus musculus]	Mus musculus	0
1624	0.13	0.41	10.6	gi|30794210	peregrin [Mus musculus]	Mus musculus	0	0.89	0.9118	0.7191	0.8462	0.8245	0.7955	0.9361
1625	0.13	0.4	8.7	RRRRRgi|112807193	REVERSED protein SMG5 [Mus musculus]	Mus musculus	0
1626	0.13	0.3	6.7	RRRRRgi|31088892	REVERSED ankyrin repeat and SAM domain-containing protein 1A [Mus musculus]	Mus musculus	0
1627	0.13	0.24	19.1	gi|7305075	ras GTPase-activating protein-binding protein 1 [Mus musculus]	Mus musculus	0	0.9179	1.2908	1.1803	1.146	1.071	0.9816	1.3422
1628	0.13	0.23	10.3	RRRRRgi|255069719	REVERSED origin recognition complex subunit 6 isoform a [Mus musculus]	Mus musculus	0
1629	0.13	0.22	9	RRRRRgi|34328357	REVERSED proline-rich protein 14 [Mus musculus]	Mus musculus	0
1630	0.13	0.2	8.3	RRRRRgi|7657605	REVERSED zona pellucida-binding protein 1 isoform 1 [Mus musculus]	Mus musculus	0
1631	0.13	0.2	11.6	gi|121583729	olfactory receptor 1018 [Mus musculus]	Mus musculus	0
1632	0.13	0.18	9.4	gi|23956396	erlin-2 [Mus musculus]	Mus musculus	0
1633	0.13	0.16	10.7	gi|160707909	vasodilator-stimulated phosphoprotein [Mus musculus]	Mus musculus	0	0.9889	1.1345	1.1589	1.0094	1.2081	0.922	1.1013
1634	0.12	81.65	68.5	gi|312922382	aldolase 1 A retrogene 1 [Mus musculus]	Mus musculus	111	0.9562	1.8926	1.0885	1.0494	1.64	1.0637	0.9391
1635	0.12	2.2	6.8	RRRRRgi|124486648	REVERSED neuron navigator 3 [Mus musculus]	Mus musculus	1
1636	0.12	1.69	14	RRRRRgi|270309140	REVERSED nuclear pore complex-associated protein Tpr [Mus musculus]	Mus musculus	1	0.7948	1.0684	1.1499	1.0093	1.3665	0.9698	0.9968
1637	0.12	1.62	13	RRRRRgi|247494234	REVERSED DnaJ (Hsp40) homolog, subfamily C, member 13 [Mus musculus]	Mus musculus	0
1638	0.12	1.12	9.1	RRRRRgi|85362701	REVERSED FERM and PDZ domain-containing protein 4 [Mus musculus]	Mus musculus	1
1639	0.12	0.89	10.2	gi|120952698	fibroblast growth factor receptor 1 isoform 2 precursor [Mus musculus]	Mus musculus	0	0.9624	0.993	1.0139	0.9451	0.9815	0.934	1.0448
1640	0.12	0.76	9.3	RRRRRgi|34330164	REVERSED immunoglobulin superfamily member 1 isoform long precursor [Mus musculus]	Mus musculus	0
1641	0.12	0.55	12.1	RRRRRgi|222446622	REVERSED putative uncharacterized protein C16orf96 homolog [Mus musculus]	Mus musculus	0
1642	0.12	0.54	11.8	gi|118150662	E3 ubiquitin-protein ligase SHPRH isoform a [Mus musculus]	Mus musculus	0
1643	0.12	0.42	7.6	RRRRRgi|163310723	REVERSED ER degradation-enhancing alpha-mannosidase-like protein 3 precursor [Mus musculus]	Mus musculus	0
1644	0.12	0.37	7.5	RRRRRgi|111154070	REVERSED transcription termination factor 1 [Mus musculus]	Mus musculus	0
1645	0.12	0.35	14.5	RRRRRgi|13385358	REVERSED CDK5 regulatory subunit-associated protein 1 [Mus musculus]	Mus musculus	0
1646	0.12	0.31	10.5	RRRRRgi|124517718	REVERSED voltage-dependent calcium channel subunit alpha-2/delta-4 [Mus musculus]	Mus musculus	0
1647	0.12	0.31	9.2	RRRRRgi|6755384	REVERSED retinoic acid receptor RXR-alpha [Mus musculus]	Mus musculus	0
1648	0.12	0.25	12.2	RRRRRgi|113205057	REVERSED nucleolar transcription factor 1 isoform 1 [Mus musculus]	Mus musculus	0
1649	0.12	0.24	11.8	gi|42794267	protein FAM115E [Mus musculus]	Mus musculus	0
1650	0.12	0.24	5.2	gi|90093343	UPF0364 protein C6orf211 homolog [Mus musculus]	Mus musculus	0	1.1554	1.1623	1.0198	0.9399	0.9467	0.9678	0.8624
1651	0.12	0.16	6.4	RRRRRgi|356582234	REVERSED epsin-2 isoform 1 [Mus musculus]	Mus musculus	0
1652	0.12	0.15	15.9	gi|32189421	DNA-directed RNA polymerases I and III subunit RPAC2 isoform 2 [Mus musculus]	Mus musculus	0
1653	0.12	0.14	11.1	gi|62198720	cytochrome c oxidase subunit III (mitochondrion) [Mus musculus domesticus]	Mus musculus domesticus	0	1.0562	1.0022	0.9153	1.093	0.9295	0.9996	1.0617
1654	0.11	3.68	10.1	RRRRRgi|111955376	REVERSED lysosomal-trafficking regulator [Mus musculus]	Mus musculus	1
1655	0.11	1.17	10.7	gi|124486712	ribosome-binding protein 1 isoform a [Mus musculus]	Mus musculus	0	1.0012	1.164	0.933	0.9439	0.9694	0.9474	1.0411
1656	0.11	0.88	9.4	gi|124486883	tetratricopeptide repeat protein 37 [Mus musculus]	Mus musculus	0
1657	0.11	0.78	15.9	gi|40789298	liprin-alpha-2 isoform 2 [Mus musculus]	Mus musculus	0
1658	0.11	0.76	10.4	gi|32308225	protocadherin beta 17 precursor [Mus musculus]	Mus musculus	0	1.0684	0.9053	1.0765	0.8807	0.8819	0.9908	0.9272
1659	0.11	0.53	8.9	RRRRRgi|148540148	REVERSED flap endonuclease GEN homolog 1 [Mus musculus]	Mus musculus	0
1660	0.11	0.48	7.7	gi|124487283	regulator of nonsense transcripts 2 [Mus musculus]	Mus musculus	0
1661	0.11	0.44	10.2	RRRRRgi|114326480	REVERSED tyrosine-protein kinase JAK2 [Mus musculus]	Mus musculus	0	1.0662	0.8285	0.9371	1.0634	0.8608	1.0158	0.9871
1662	0.11	0.43	10	RRRRRgi|85719316	REVERSED uncharacterized protein LOC210962 [Mus musculus]	Mus musculus	0
1663	0.11	0.41	9.8	gi|89111939	exocyst complex component 1 [Mus musculus]	Mus musculus	0
1664	0.11	0.34	11.6	RRRRRgi|123173746	REVERSED cysteine-rich secretory protein LCCL domain-containing 1 precursor [Mus musculus]	Mus musculus	1
1665	0.11	0.33	9.8	RRRRRgi|124487213	REVERSED meiosis arrest female protein 1 [Mus musculus]	Mus musculus	0
1666	0.11	0.32	7.6	gi|34536815	serine/threonine-protein phosphatase 6 regulatory subunit 1 [Mus musculus]	Mus musculus	0
1667	0.11	0.31	7.5	gi|33859654	dual specificity mitogen-activated protein kinase kinase 6 [Mus musculus]	Mus musculus	0	1.0145	1.3783	0.9394	0.9912	0.9198	1.0101	1.0712
1668	0.11	0.29	7.8	RRRRRgi|327412300	REVERSED rho GTPase-activating protein 27 isoform 1 [Mus musculus]	Mus musculus	0
1669	0.11	0.27	11.1	gi|260436918	general transcription factor 3C polypeptide 4 isoform 1 [Mus musculus]	Mus musculus	0
1670	0.11	0.25	12.2	gi|254692958	mitogen-activated protein kinase kinase kinase 12 [Mus musculus]	Mus musculus	0
1671	0.11	0.25	7.6	RRRRRgi|62184378	REVERSED NADH dehydrogenase subunit 4 (mitochondrion) [Mus musculus molossinus]	Mus musculus molossinus	1
1672	0.11	0.19	14.7	gi|12963557	DNA methyltransferase 1-associated protein 1 [Mus musculus]	Mus musculus	0
1673	0.11	0.16	21.8	RRRRRgi|247269309	REVERSED N-acylneuraminate cytidylyltransferase [Mus musculus]	Mus musculus	0
1674	0.1	158.39	52.4	gi|6754774	myosin-6 [Mus musculus]	Mus musculus	232	1.0096	1.197	1.2052	1.1422	1.2862	1.0859	1.1983
1675	0.1	2.61	11.3	gi|112807186	GCN1 general control of amino-acid synthesis 1-like 1 [Mus musculus]	Mus musculus	1	0.9831	0.9864	1.019	1	0.9351	0.9408	1.0961
1676	0.1	2.45	15.5	RRRRRgi|63025208	REVERSED girdin [Mus musculus]	Mus musculus	1	1.1593	0.7837	0.9536	0.9701	0.8334	1.035	0.9744
1677	0.1	2.15	15.8	gi|31560778	ras-related protein Rab-30 [Mus musculus]	Mus musculus	1
1678	0.1	1.88	11.1	gi|153945822	DNA repair protein RAD50 [Mus musculus]	Mus musculus	1
1679	0.1	1.5	11.3	gi|254692843	dynein heavy chain 10, axonemal [Mus musculus]	Mus musculus	1
1680	0.1	1.41	18.4	RRRRRgi|116174793	REVERSED spectrin beta 4 isoform sigma1 [Mus musculus]	Mus musculus	0
1681	0.1	1.17	11.7	gi|293629333	HEAT repeat-containing protein 7B1 [Mus musculus]	Mus musculus	1
1682	0.1	0.77	9.8	gi|124487039	kinase D-interacting substrate of 220 kDa [Mus musculus]	Mus musculus	0
1683	0.1	0.73	11.9	RRRRRgi|256818804	REVERSED uncharacterized protein LOC218333 [Mus musculus]	Mus musculus	0
1684	0.1	0.57	14.3	RRRRRgi|88196782	REVERSED metal transporter CNNM3 isoform 1 precursor [Mus musculus]	Mus musculus	0
1685	0.1	0.46	22.3	RRRRRgi|253795525	REVERSED coiled-coil domain containing 147 [Mus musculus]	Mus musculus	0	1.1593	0.7837	0.9536	0.9701	0.8334	1.035	0.9744
1686	0.1	0.46	6.6	RRRRRgi|30142699	REVERSED rho GTPase-activating protein 33 [Mus musculus]	Mus musculus	0
1687	0.1	0.44	16.5	gi|257743044	anoctamin-8 [Mus musculus]	Mus musculus	0
1688	0.1	0.44	9.3	gi|6755997	wolframin [Mus musculus]	Mus musculus	0	0.8938	1.3086	1.1572	1.1364	0.8915	0.8652	0.8855
1689	0.1	0.41	13.3	RRRRRgi|22203747	REVERSED collagen alpha-2(VI) chain precursor [Mus musculus]	Mus musculus	0
1690	0.1	0.39	10.5	gi|115511062	uncharacterized protein CXorf23 homolog [Mus musculus]	Mus musculus	0
1691	0.1	0.37	9.1	RRRRRgi|58331138	REVERSED insulin receptor substrate 4 [Mus musculus]	Mus musculus	0
1692	0.1	0.34	14.4	gi|82617544	F-box only protein 40 [Mus musculus]	Mus musculus	0	0.9119	0.8593	0.886	0.8913	0.8751	0.8491	0.7797
1693	0.1	0.32	11	gi|270265848	ubiquitin carboxyl-terminal hydrolase 19 isoform 4 [Mus musculus]	Mus musculus	0
1694	0.1	0.23	10.3	gi|170295811	tyrosine-protein kinase TXK isoform 1 [Mus musculus]	Mus musculus	0
1695	0.1	0.18	9	RRRRRgi|23956296	REVERSED protein FAM149A [Mus musculus]	Mus musculus	0
1696	0.1	0.18	14.4	gi|31982032	39S ribosomal protein L21, mitochondrial [Mus musculus]	Mus musculus	0	0.895	0.8224	0.8792	0.8512	0.8183	0.9527	0.9194
1697	0.1	0.16	12.1	gi|91206392	mannose-6-phosphate isomerase [Mus musculus]	Mus musculus	0	1.1017	0.6728	0.854	0.9794	0.8167	0.9588	0.8439
1698	0.1	0.15	6.7	RRRRRgi|21704082	REVERSED EF-hand calcium-binding domain-containing protein 7 [Mus musculus]	Mus musculus	0
1699	0.1	0.15	7.5	gi|6754514	vomeronasal secretory protein 1 precursor [Mus musculus]	Mus musculus	0
1700	0.1	0.13	10.2	RRRRRgi|6678509	REVERSED uricase [Mus musculus]	Mus musculus	0	1.0228	1.0709	1.0474	1.0503	0.9956	0.969	1.1031
1701	0.1	0.12	7.3	gi|283945516	lipid phosphate phosphatase-related protein type 3 isoform 1 [Mus musculus]	Mus musculus	0
1702	0.09	5.05	10.2	gi|153791796	myoferlin [Mus musculus]	Mus musculus	3
1703	0.09	4.29	12.7	gi|34328236	ubiquilin-2 [Mus musculus]	Mus musculus	2	1.1994	1.2102	1.277	1.0445	1.3291	1.1299	0.9543
1704	0.09	2.05	12.3	gi|124107602	baculoviral IAP repeat-containing protein 1e [Mus musculus]	Mus musculus	1	1.1535	1.0039	0.9163	0.9946	0.9294	0.8987	0.8693
1705	0.09	1.6	18.4	gi|194097345	centrosome-associated protein CEP250 isoform 2 [Mus musculus]	Mus musculus	0	1.1593	0.7837	0.9536	0.9701	0.8334	1.035	0.9744
1706	0.09	1.07	10.3	RRRRRgi|46309585	REVERSED retrotransposon-like protein 1 [Mus musculus]	Mus musculus	0
1707	0.09	0.98	12	RRRRRgi|71274162	REVERSED unhealthy ribosome biogenesis protein 2 homolog [Mus musculus]	Mus musculus	0
1708	0.09	0.96	12.8	RRRRRgi|153792586	REVERSED striated muscle-specific serine/threonine-protein kinase isoform 1 [Mus musculus]	Mus musculus	0
1709	0.09	0.88	11.5	gi|254039634	tubulin, gamma complex associated protein 6 [Mus musculus]	Mus musculus	1
1710	0.09	0.84	11.2	RRRRRgi|157057142	REVERSED ATP-binding cassette, sub-family A (ABC1), member 14 [Mus musculus]	Mus musculus	0	1.0329	1.0454	0.9989	0.9584	0.9631	0.9677	0.9671
1711	0.09	0.8	14.2	RRRRRgi|145966744	REVERSED kinesin-like protein KIF1C [Mus musculus]	Mus musculus	1	0.9815	0.8091	0.8043	0.937	0.7432	0.9667	0.989
1712	0.09	0.66	9.5	RRRRRgi|355390255	REVERSED zinc finger SWIM domain-containing protein 8 isoform 3 [Mus musculus]	Mus musculus	0
1713	0.09	0.65	8.8	gi|77404417	chromodomain-helicase-DNA-binding protein 9 [Mus musculus]	Mus musculus	0
1714	0.09	0.63	7.6	gi|167900460	IQ motif and SEC7 domain-containing protein 2 isoform 1 [Mus musculus]	Mus musculus	0
1715	0.09	0.59	17.1	RRRRRgi|268838020	REVERSED methylthioribose-1-phosphate isomerase [Mus musculus]	Mus musculus	0
1716	0.09	0.57	11	RRRRRgi|13249349	REVERSED ran-binding protein 17 [Mus musculus]	Mus musculus	0
1717	0.09	0.41	11.5	RRRRRgi|28077007	REVERSED uveal autoantigen with coiled-coil domains and ankyrin repeats [Mus musculus]	Mus musculus	0
1718	0.09	0.37	9.7	gi|110625985	carcinoembryonic antigen-related cell adhesion molecule 5 precursor [Mus musculus]	Mus musculus	0
1719	0.09	0.36	13.2	gi|320089590	probable phospholipid-transporting ATPase IIB isoform 1 [Mus musculus]	Mus musculus	0	1.0558	1.0504	0.9701	0.9147	1.29	1.1604	1.0683
1720	0.09	0.36	5	gi|34328130	host cell factor 1 [Mus musculus]	Mus musculus	0
1721	0.09	0.32	6	RRRRRgi|214010153	REVERSED acylamino-acid-releasing enzyme [Mus musculus]	Mus musculus	0
1722	0.09	0.32	11	RRRRRgi|46309577	REVERSED taste receptor, type 2, member 115 [Mus musculus]	Mus musculus	0
1723	0.09	0.31	9.8	RRRRRgi|114326554	REVERSED integrin alpha-4 precursor [Mus musculus]	Mus musculus	0
1724	0.09	0.31	15	RRRRRgi|6752992	REVERSED poly [ADP-ribose] polymerase 2 [Mus musculus]	ADP-ribose	0
1725	0.09	0.3	6.9	gi|18087739	protocadherin gamma-B5 precursor [Mus musculus]	Mus musculus	0
1726	0.09	0.28	7.7	RRRRRgi|405978897	REVERSED histone deacetylase 9 isoform 1 [Mus musculus]	Mus musculus	0
1727	0.09	0.28	11.4	gi|31980834	tRNA-dihydrouridine(16/17) synthase [NAD(P)(+)]-like [Mus musculus]	NAD(P)(+)	0
1728	0.09	0.23	10.9	gi|21312036	protein RUFY3 [Mus musculus]	Mus musculus	1
1729	0.09	0.21	15.4	gi|270047502	probable ATP-dependent RNA helicase DDX41 [Mus musculus]	Mus musculus	0
1730	0.09	0.19	25.9	RRRRRgi|255003752	REVERSED vesicle transport protein SEC20 [Mus musculus]	Mus musculus	0
1731	0.09	0.18	10.6	gi|31541996	rabenosyn-5 [Mus musculus]	Mus musculus	0
1732	0.09	0.18	6.2	gi|111378397	phosphatidylinositol-glycan-specific phospholipase D precursor [Mus musculus]	Mus musculus	0
1733	0.09	0.17	8.3	gi|27369868	scavenger receptor class A member 3 [Mus musculus]	Mus musculus	0
1734	0.09	0.14	19	gi|6680019	glutamate--cysteine ligase regulatory subunit [Mus musculus]	Mus musculus	0
1735	0.08	6.86	19.7	RRRRRgi|163965444	REVERSED centrosomal protein of 290 kDa [Mus musculus]	Mus musculus	3	1.013	0.9794	0.8284	0.9265	0.9709	0.8743	0.9722
1736	0.08	2.13	13	gi|47059089	protein Daple [Mus musculus]	Mus musculus	1
1737	0.08	1.34	10.3	gi|226958532	spatacsin [Mus musculus]	Mus musculus	0
1738	0.08	1.19	11	RRRRRgi|309266074	REVERSED PREDICTED: LOW QUALITY PROTEIN: dynein heavy chain 3, axonemal [Mus musculus]	Mus musculus	1
1739	0.08	1.14	14.8	gi|50657347	CDK5 regulatory subunit-associated protein 2 [Mus musculus]	Mus musculus	0
1740	0.08	0.97	15	RRRRRgi|161016788	REVERSED ninein-like protein [Mus musculus]	Mus musculus	0
1741	0.08	0.94	12.5	RRRRRgi|32813439	REVERSED serine/threonine-protein kinase N1 isoform 2 [Mus musculus]	Mus musculus	0
1742	0.08	0.93	12.5	gi|62990166	structural maintenance of chromosomes protein 2 [Mus musculus]	Mus musculus	1
1743	0.08	0.77	10.1	RRRRRgi|256773234	REVERSED dynein, axonemal, heavy chain 1 [Mus musculus]	Mus musculus	0
1744	0.08	0.71	10.3	gi|85701756	brefeldin A-inhibited guanine nucleotide-exchange protein 3 [Mus musculus]	Mus musculus	0
1745	0.08	0.67	8.2	gi|68989243	tyrosine-protein kinase receptor TYRO3 precursor [Mus musculus]	Mus musculus	0
1746	0.08	0.65	25.1	RRRRRgi|21313054	REVERSED IQ domain-containing protein D [Mus musculus]	Mus musculus	1
1747	0.08	0.49	11	RRRRRgi|188219597	REVERSED replication factor C subunit 1 [Mus musculus]	Mus musculus	0
1748	0.08	0.48	11.2	RRRRRgi|282847346	REVERSED contactin-5 isoform 1 precursor [Mus musculus]	Mus musculus	0
1749	0.08	0.43	12.3	RRRRRgi|226529032	REVERSED late secretory pathway protein AVL9 homolog [Mus musculus]	Mus musculus	0
1750	0.08	0.42	8.8	RRRRRgi|124487297	REVERSED lactase-phlorizin hydrolase preproprotein [Mus musculus]	Mus musculus	0	0.9559	0.8676	0.9058	0.9912	0.8392	0.9319	1.0536
1751	0.08	0.42	15.4	RRRRRgi|87299637	REVERSED dynamin-2 isoform 2 [Mus musculus]	Mus musculus	0
1752	0.08	0.42	12.5	gi|31982342	SLIT and NTRK-like protein 4 precursor [Mus musculus]	Mus musculus	0	0.9868	0.7367	0.7362	1.1251	0.8897	0.993	1.0775
1753	0.08	0.39	6.6	gi|197304755	retinoblastoma protein-binding zinc finger protein isoform a [Mus musculus]	Mus musculus	0
1754	0.08	0.38	10.4	gi|294459917	ubiquitin specific peptidase 35 [Mus musculus]	Mus musculus	0
1755	0.08	0.35	13.6	RRRRRgi|24233519	REVERSED ribonuclease ZC3H12A [Mus musculus]	Mus musculus	0
1756	0.08	0.33	12.8	gi|226958503	WD repeat-containing protein 35 isoform 2 [Mus musculus]	Mus musculus	0
1757	0.08	0.31	9.2	gi|21312694	DNA repair protein XRCC3 [Mus musculus]	Mus musculus	0
1758	0.08	0.28	13.4	RRRRRgi|21313388	REVERSED PRAME family member 12 [Mus musculus]	Mus musculus	0
1759	0.08	0.26	4.5	RRRRRgi|294774587	REVERSED otogelin-like protein precursor [Mus musculus]	Mus musculus	0
1760	0.08	0.25	19.1	gi|62990117	melanoma antigen, family E, 2 [Mus musculus]	Mus musculus	0
1761	0.08	0.24	11.2	RRRRRgi|124486931	REVERSED inactive heparanase-2 precursor [Mus musculus]	Mus musculus	0
1762	0.08	0.22	9.8	gi|31980703	alpha-aminoadipic semialdehyde synthase, mitochondrial [Mus musculus]	Mus musculus	0
1763	0.08	0.21	10.3	gi|166795271	cyclic nucleotide-binding domain-containing protein 2 [Mus musculus]	Mus musculus	0
1764	0.08	0.2	6	gi|46249419	latent-transforming growth factor beta-binding protein 1 isoform LTBP-1L precursor [Mus musculus]	Mus musculus	0
1765	0.08	0.19	13.4	gi|19111154	ankyrin repeat and SOCS box protein 6 [Mus musculus]	Mus musculus	0
1766	0.08	0.18	11.8	gi|19527202	alpha-1,2-mannosyltransferase ALG9 [Mus musculus]	Mus musculus	0
1767	0.08	0.18	7.2	RRRRRgi|6755781	REVERSED thrombospondin-4 precursor [Mus musculus]	Mus musculus	0	0.9172	0.9157	0.9272	0.9127	0.9203	0.9013	0.8972
1768	0.08	0.18	17.7	gi|22324938	protein kinase C delta-binding protein [Mus musculus]	Mus musculus	0	0.9964	0.827	0.899	0.9397	0.9147	0.9794	0.9551
1769	0.08	0.13	15	RRRRRgi|254540027	REVERSED malate dehydrogenase, cytoplasmic [Mus musculus]	Mus musculus	0
1770	0.08	0.11	6.6	gi|188219535	probable tubulin polyglutamylase TTLL1 [Mus musculus]	Mus musculus	0
1771	0.07	4.36	22	gi|225543191	rootletin isoform 1 [Mus musculus]	Mus musculus	1
1772	0.07	2.53	17	gi|309264118	PREDICTED: rootletin [Mus musculus]	Mus musculus	1
1773	0.07	1.67	10.7	RRRRRgi|27229019	REVERSED tRNA dimethylallyltransferase, mitochondrial precursor [Mus musculus]	Mus musculus	1
1774	0.07	1.24	12.7	gi|86990454	kinesin-like protein KIF21B [Mus musculus]	Mus musculus	1	1.0964	0.9892	1.0792	1.0077	1.0192	1.0061	1.0268
1775	0.07	1.2	10.4	gi|241982771	phosphatidylinositol 4-kinase type 3 alpha [Mus musculus]	Mus musculus	1
1776	0.07	1.04	13.7	gi|124487356	centrosomal protein of 152 kDa [Mus musculus]	Mus musculus	0
1777	0.07	1.01	14.3	RRRRRgi|19527028	REVERSED vigilin [Mus musculus]	Mus musculus	0
1778	0.07	0.87	15.6	RRRRRgi|158749578	REVERSED myomegalin isoform 1 [Mus musculus]	Mus musculus	0
1779	0.07	0.86	16.8	RRRRRgi|84490394	REVERSED spectrin beta chain, erythrocytic [Mus musculus]	Mus musculus	0
1780	0.07	0.77	12.1	gi|124487307	PHD finger protein 20 [Mus musculus]	Mus musculus	0
1781	0.07	0.72	8.8	RRRRRgi|123702010	REVERSED rho guanine nucleotide exchange factor 28 [Mus musculus]	Mus musculus	0
1782	0.07	0.66	12	gi|125660464	dedicator of cytokinesis protein 11 [Mus musculus]	Mus musculus	0
1783	0.07	0.66	14.9	RRRRRgi|9789931	REVERSED protein diaphanous homolog 3 [Mus musculus]	Mus musculus	0
1784	0.07	0.64	14.9	gi|124486761	M-phase phosphoprotein 9 [Mus musculus]	Mus musculus	1
1785	0.07	0.63	7.7	gi|225543564	YEATS domain-containing protein 2 isoform 1 [Mus musculus]	Mus musculus	0
1786	0.07	0.58	8.2	RRRRRgi|114050897	REVERSED cadherin EGF LAG seven-pass G-type receptor 2 isoform 2 precursor [Mus musculus]	Mus musculus	0
1787	0.07	0.54	14.5	RRRRRgi|111185905	REVERSED ecotropic viral integration site 5 protein [Mus musculus]	Mus musculus	1
1788	0.07	0.54	8.9	RRRRRgi|308210768	REVERSED electrogenic sodium bicarbonate cotransporter 1 isoform c [Mus musculus]	Mus musculus	0
1789	0.07	0.51	6.1	gi|114052809	inverted formin-2 [Mus musculus]	Mus musculus	0	0.6078	0.6255	0.6961	0.5977	0.5892	0.6082	0.5477
1790	0.07	0.5	6.8	gi|115511022	von Willebrand factor precursor [Mus musculus]	Mus musculus	0
1791	0.07	0.46	7.2	gi|124487427	phosphotidylinositol phosphatase PTPRQ precursor [Mus musculus]	Mus musculus	0
1792	0.07	0.45	13.2	RRRRRgi|46852193	REVERSED progesterone-induced blocking factor 1 isoform a [Mus musculus]	Mus musculus	0
1793	0.07	0.45	7.1	gi|140970505	uncharacterized protein LOC238663 [Mus musculus]	Mus musculus	0
1794	0.07	0.45	10.9	gi|27883848	cysteine protease ATG4B [Mus musculus]	Mus musculus	0	1.0351	1.0797	1.1097	1.0086	1.0767	0.966	0.9727
1795	0.07	0.4	10	RRRRRgi|56699434	REVERSED eukaryotic translation initiation factor 4 gamma 1 isoform b [Mus musculus]	Mus musculus	0
1796	0.07	0.37	19.1	gi|21450187	cat eye syndrome critical region protein 5 homolog precursor [Mus musculus]	Mus musculus	0	1.0333	0.8447	0.8688	1.0397	0.9068	0.9469	0.7673
1797	0.07	0.36	9.7	RRRRRgi|31982448	REVERSED ephrin type-A receptor 3 precursor [Mus musculus]	Mus musculus	0
1798	0.07	0.36	12	gi|6680117	glutathione synthetase [Mus musculus]	Mus musculus	0
1799	0.07	0.33	8.8	gi|159032530	leukocyte tyrosine kinase receptor isoform D precursor [Mus musculus]	Mus musculus	0
1800	0.07	0.22	13.5	RRRRRgi|166795271	REVERSED cyclic nucleotide-binding domain-containing protein 2 [Mus musculus]	Mus musculus	0
1801	0.07	0.19	9.2	gi|269847193	RNA-binding protein 10 isoform 2 [Mus musculus]	Mus musculus	0
1802	0.07	0.18	10.6	gi|47498088	UPF0552 protein C15orf38 homolog [Mus musculus]	Mus musculus	0
1803	0.07	0.17	12	RRRRRgi|52486915	REVERSED transforming acidic coiled-coil-containing protein 2 isoform a [Mus musculus]	Mus musculus	0
1804	0.07	0.17	7.3	RRRRRgi|171916085	REVERSED transducin-like enhancer protein 1 [Mus musculus]	Mus musculus	0	1.0059	0.9229	0.9815	0.9139	0.9791	0.9983	0.9917
1805	0.07	0.16	13.8	RRRRRgi|166706905	REVERSED transforming growth factor beta-2 precursor [Mus musculus]	Mus musculus	0
1806	0.07	0.14	6.4	gi|31543697	N-sulfoglucosamine sulfohydrolase precursor [Mus musculus]	Mus musculus	0
1807	0.07	0.13	28	gi|31980922	elongation factor 1-beta [Mus musculus]	Mus musculus	0	0.9946	1.3896	1.6032	1.0422	0.998	0.9354	0.9469
1808	0.07	0.12	8.4	gi|170650639	neurotrophin receptor-interacting factor 1 [Mus musculus]	Mus musculus	0	1.0713	1.1798	0.8612	1.0312	0.9416	1.0357	1.0193
1809	0.07	0.12	6.1	gi|31560532	sialate O-acetylesterase precursor [Mus musculus]	Mus musculus	0
1810	0.07	0.1	7.3	RRRRRgi|27369836	REVERSED la-related protein 4B [Mus musculus]	Mus musculus	0
1811	0.07	0.09	5	gi|117647253	UPF0464 protein C15orf44 homolog [Mus musculus]	Mus musculus	0
1812	0.07	0.09	6.8	gi|13195638	derlin-1 [Mus musculus]	Mus musculus	0	1.1339	1.0647	0.9061	0.9957	0.9229	0.8651	0.9273
1813	0.06	4.87	18.5	gi|190194418	desmoplakin [Mus musculus]	Mus musculus	2
1814	0.06	2.56	12	RRRRRgi|407263922	REVERSED PREDICTED: chondroitin sulfate proteoglycan 4-like [Mus musculus]	Mus musculus	1
1815	0.06	2.12	9.3	gi|62543571	dedicator of cytokinesis protein 4 [Mus musculus]	Mus musculus	1
1816	0.06	1.85	16.5	RRRRRgi|100818161	REVERSED RAP1, GTP-GDP dissociation stimulator 1 isoform a [Mus musculus]	Mus musculus	1
1817	0.06	1.71	13.3	RRRRRgi|134288917	REVERSED cytoplasmic dynein 1 heavy chain 1 [Mus musculus]	Mus musculus	2	1.0245	0.9764	0.9273	0.999	0.9251	1.012	1.0402
1818	0.06	1.69	11.6	RRRRRgi|215272382	REVERSED unconventional myosin-IXb isoform 1 [Mus musculus]	Mus musculus	1
1819	0.06	1.57	7.8	gi|334688831	GON-4-like protein isoform 1 [Mus musculus]	Mus musculus	1	0.9261	0.7486	0.844	0.9409	0.7775	0.8583	0.9459
1820	0.06	1.3	10	RRRRRgi|205277432	REVERSED E3 ubiquitin-protein ligase HECTD1 [Mus musculus]	Mus musculus	0
1821	0.06	1.29	11.4	gi|124486963	DNA-directed RNA polymerase III subunit RPC1 [Mus musculus]	Mus musculus	2
1822	0.06	1.27	22	gi|188219518	dynactin subunit 5 [Mus musculus]	Mus musculus	2
1823	0.06	1.04	11.9	RRRRRgi|112807186	REVERSED GCN1 general control of amino-acid synthesis 1-like 1 [Mus musculus]	Mus musculus	1
1824	0.06	1.01	12.6	RRRRRgi|157042798	REVERSED acetyl-Coenzyme A carboxylase beta precursor [Mus musculus]	Mus musculus	0
1825	0.06	0.88	12.9	gi|124517706	DNA-dependent protein kinase catalytic subunit [Mus musculus]	Mus musculus	0	0.934	1.0492	0.9761	0.9869	0.8801	0.9389	0.95
1826	0.06	0.84	10.3	RRRRRgi|208022616	REVERSED son of sevenless homolog 2 [Mus musculus]	Mus musculus	0
1827	0.06	0.83	13.8	gi|115583687	pre-mRNA-processing-splicing factor 8 [Mus musculus]	Mus musculus	0
1828	0.06	0.76	11.8	gi|161702988	apolipoprotein B-100 precursor [Mus musculus]	Mus musculus	0
1829	0.06	0.72	8.8	RRRRRgi|257153376	REVERSED piezo-type mechanosensitive ion channel component 1 [Mus musculus]	Mus musculus	0
1830	0.06	0.72	16.6	RRRRRgi|7305087	REVERSED glucosamine--fructose-6-phosphate aminotransferase [isomerizing] 2 [Mus musculus]	38557.1	0
1831	0.06	0.65	8.9	RRRRRgi|347582644	REVERSED uncharacterized protein LOC667693 [Mus musculus]	Mus musculus	0
1832	0.06	0.63	10.4	RRRRRgi|123314464	REVERSED protein FAM65B isoform 1 [Mus musculus]	Mus musculus	0
1833	0.06	0.59	12.3	RRRRRgi|7305143	REVERSED hexokinase-2 [Mus musculus]	Mus musculus	0
1834	0.06	0.57	6.7	RRRRRgi|133987591	REVERSED sodium channel protein type 11 subunit alpha [Mus musculus]	Mus musculus	0
1835	0.06	0.56	17.1	RRRRRgi|125661052	REVERSED centrosomal protein of 112 kDa isoform 2 [Mus musculus]	Mus musculus	1	1.0501	0.8361	0.7904	0.9256	0.7825	0.8748	0.8624
1836	0.06	0.55	13.1	RRRRRgi|21313256	REVERSED TLR4 interactor with leucine rich repeats precursor [Mus musculus]	Mus musculus	0
1837	0.06	0.54	11.2	gi|85861260	ER membrane protein complex subunit 1 isoform 2 precursor [Mus musculus]	Mus musculus	0	0.9022	1.0251	0.9771	1.0314	1.0131	0.9478	0.9822
1838	0.06	0.54	9.7	RRRRRgi|260166680	REVERSED protein RRNAD1 [Mus musculus]	Mus musculus	0
1839	0.06	0.49	11.4	gi|327365334	neurexin II isoform 1 precursor [Mus musculus]	Mus musculus	0
1840	0.06	0.49	7.1	RRRRRgi|133778949	REVERSED A disintegrin and metalloproteinase with thrombospondin motifs 7 precursor [Mus musculus]	Mus musculus	0
1841	0.06	0.46	11.4	gi|71051609	rap1 GTPase-activating protein 2 [Mus musculus]	Mus musculus	0
1842	0.06	0.46	10.3	gi|183396774	2-oxoisovalerate dehydrogenase subunit alpha, mitochondrial [Mus musculus]	Mus musculus	0	0.8525	0.7026	0.8323	0.7952	0.8507	0.6583	0.7128
1843	0.06	0.42	8.3	RRRRRgi|6679537	REVERSED prostaglandin G/H synthase 1 precursor [Mus musculus]	Mus musculus	0
1844	0.06	0.41	10.9	RRRRRgi|124286820	REVERSED leucine-rich repeat and IQ domain-containing protein 4 [Mus musculus]	Mus musculus	0
1845	0.06	0.4	9	gi|254553408	alpha-protein kinase 1 [Mus musculus]	Mus musculus	0
1846	0.06	0.38	13.3	gi|134949013	rho-associated protein kinase 2 [Mus musculus]	Mus musculus	0
1847	0.06	0.38	7.5	gi|34328308	uncharacterized protein KIAA0195 [Mus musculus]	Mus musculus	0
1848	0.06	0.33	10.1	gi|164698472	PDZ domain containing 8 [Mus musculus]	Mus musculus	0
1849	0.06	0.32	10.8	RRRRRgi|255003684	REVERSED serine/threonine-protein kinase TAO2 isoform 2 [Mus musculus]	Mus musculus	0
1850	0.06	0.32	9.8	gi|9790027	zinc finger MYM-type protein 3 isoform 1 [Mus musculus]	Mus musculus	0
1851	0.06	0.32	17	RRRRRgi|13385998	REVERSED heat shock protein 75 kDa, mitochondrial precursor [Mus musculus]	Mus musculus	0
1852	0.06	0.32	8.5	RRRRRgi|165905557	REVERSED ubiquitin-associated and SH3 domain-containing protein A [Mus musculus]	Mus musculus	0	1.0309	0.959	0.9834	0.9634	0.9108	0.9577	0.904
1853	0.06	0.3	12.6	RRRRRgi|313151222	REVERSED ATP-citrate synthase isoform 1 [Mus musculus]	Mus musculus	0
1854	0.06	0.3	13.8	gi|228008369	glutamate carboxypeptidase 2 isoform 2 [Mus musculus]	Mus musculus	0
1855	0.06	0.29	7.8	gi|62460378	ABI gene family, member 3 (NESH) binding protein isoform 2 precursor [Mus musculus]	Mus musculus	0	0.7494	0.8085	1.0517	0.6978	0.8416	0.7394	0.6261
1856	0.06	0.29	10.5	gi|157823865	zinc finger protein 185 isoform b [Mus musculus]	Mus musculus	0
1857	0.06	0.27	8.1	gi|33859696	actin filament-associated protein 1 [Mus musculus]	Mus musculus	0
1858	0.06	0.26	11.4	RRRRRgi|113930705	REVERSED bromo adjacent homology domain-containing 1 protein [Mus musculus]	Mus musculus	0
1859	0.06	0.23	9.3	gi|34610207	alanine--tRNA ligase, cytoplasmic [Mus musculus]	Mus musculus	0	0.9847	1.2342	1.1653	1.0062	1.1039	1.0267	1.0097
1860	0.06	0.21	11	gi|172088097	FERM domain-containing protein 4B [Mus musculus]	Mus musculus	0	1.0257	0.7831	0.7282	0.9009	0.8032	1.0011	0.9968
1861	0.06	0.21	9	RRRRRgi|110815830	REVERSED serine/threonine-protein kinase SIK1 [Mus musculus]	Mus musculus	0
1862	0.06	0.21	13.2	RRRRRgi|162138894	REVERSED phenylalanine--tRNA ligase alpha subunit [Mus musculus]	Mus musculus	0
1863	0.06	0.21	10.4	gi|10946846	frizzled-3 precursor [Mus musculus]	Mus musculus	0
1864	0.06	0.19	10.9	RRRRRgi|68131569	REVERSED probable E3 ubiquitin-protein ligase Roquin [Mus musculus]	Mus musculus	0
1865	0.06	0.19	12.2	RRRRRgi|225579072	REVERSED uncharacterized protein LOC381590 [Mus musculus]	Mus musculus	0
1866	0.06	0.18	9.4	RRRRRgi|93102411	REVERSED galactocerebrosidase precursor [Mus musculus]	Mus musculus	0
1867	0.06	0.17	21.9	gi|6755899	translin [Mus musculus]	Mus musculus	0	1.0457	1.0103	1.3287	0.9967	1.1274	1.0137	1.0403
1868	0.06	0.16	15.9	gi|256773241	tax1-binding protein 1 homolog [Mus musculus]	Mus musculus	0
1869	0.06	0.16	11.2	gi|29789165	TBC1 domain family member 20 [Mus musculus]	Mus musculus	0
1870	0.06	0.16	12.8	RRRRRgi|85701842	REVERSED uncharacterized protein C2orf62 homolog [Mus musculus]	Mus musculus	0
1871	0.06	0.14	11.9	gi|31982262	hyaluronidase-1 precursor [Mus musculus]	Mus musculus	0
1872	0.06	0.13	12.9	RRRRRgi|18875338	REVERSED cleavage stimulation factor subunit 2 [Mus musculus]	Mus musculus	0
1873	0.06	0.13	9.6	gi|6753346	ectonucleoside triphosphate diphosphohydrolase 1 [Mus musculus]	Mus musculus	0
1874	0.06	0.12	8.2	gi|22507327	sodium/hydrogen exchanger 8 isoform a [Mus musculus]	Mus musculus	0
1875	0.06	0.12	8.1	gi|418203923	G-protein coupled receptor 35 [Mus musculus]	Mus musculus	0
1876	0.06	0.11	16.2	gi|7106399	ribonucleoside-diphosphate reductase subunit M2 [Mus musculus]	Mus musculus	0
1877	0.06	0.1	11.2	RRRRRgi|6679647	REVERSED endonuclease G, mitochondrial precursor [Mus musculus]	Mus musculus	0
1878	0.06	0.1	3.4	gi|282721106	muscarinic acetylcholine receptor M2 [Mus musculus]	Mus musculus	0
1879	0.06	0.09	21	gi|167234372	eukaryotic translation initiation factor 4B [Mus musculus]	Mus musculus	0	1.0334	0.9558	0.9295	1.0032	0.9061	1.0014	1.0491
1880	0.06	0.08	12.9	gi|34556201	orexigenic neuropeptide QRFP precursor [Mus musculus]	Mus musculus	0
1881	0.06	0.07	11.7	gi|9790019	acid ceramidase precursor [Mus musculus]	Mus musculus	0	0.9164	1.5424	1.8052	1.1551	1.1825	0.9953	0.8853
1882	0.06	0.06	5.5	RRRRRgi|11967967	REVERSED transcription factor Sp5 [Mus musculus]	Mus musculus	0
1883	0.05	4.21	12	gi|8394487	short transient receptor potential channel 4 isoform 1 [Mus musculus]	Mus musculus	2
1884	0.05	3.46	20.8	RRRRRgi|256367522	REVERSED plectin isoform 1hij [Mus musculus]	Mus musculus	3
1885	0.05	3.24	10	gi|39930599	WD repeat and FYVE domain-containing protein 3 [Mus musculus]	Mus musculus	1
1886	0.05	2.66	13.6	gi|86990450	unconventional myosin-Ib isoform 2 [Mus musculus]	Mus musculus	2	0.7148	0.7805	0.8199	0.7791	0.7503	0.8069	0.5071
1887	0.05	2.38	12.3	gi|124486773	dynein heavy chain 2, axonemal [Mus musculus]	Mus musculus	1	0.6078	0.6255	0.6961	0.5977	0.5892	0.6082	0.5477
1888	0.05	2.14	11.8	gi|295390633	aspartyl/asparaginyl beta-hydroxylase isoform 10 [Mus musculus]	Mus musculus	1	0.9956	0.8855	0.843	0.9052	0.7865	0.8837	0.8974
1889	0.05	1.82	8.3	RRRRRgi|34328108	REVERSED collagen alpha-1(I) chain precursor [Mus musculus]	Mus musculus	1
1890	0.05	1.28	10.3	gi|56699478	plasma membrane calcium ATPase 3 [Mus musculus]	Mus musculus	1
1891	0.05	1.27	9.1	RRRRRgi|153791438	REVERSED Alstrom syndrome protein 1 homolog [Mus musculus]	Mus musculus	0
1892	0.05	1.26	17.2	RRRRRgi|6677659	REVERSED dnaJ homolog subfamily C member 2 [Mus musculus]	Mus musculus	1
1893	0.05	1.19	14.2	gi|153791933	dynein heavy chain 9, axonemal [Mus musculus]	Mus musculus	0	1.0468	0.8809	0.8846	1.0059	0.9745	0.9446	1.0418
1894	0.05	1.14	16.9	RRRRRgi|241982718	REVERSED myosin-11 isoform 2 [Mus musculus]	Mus musculus	0
1895	0.05	1.05	20.4	RRRRRgi|407261397	REVERSED PREDICTED: killer cell lectin-like receptor 4-like isoform 2 [Mus musculus]	Mus musculus	1
1896	0.05	0.97	9.3	gi|148806863	protein broad-minded [Mus musculus]	Mus musculus	0	0.9805	1.296	0.9933	0.9848	1.1454	0.8711	1.0191
1897	0.05	0.87	12.7	gi|22122329	limbin precursor [Mus musculus]	Mus musculus	0
1898	0.05	0.84	9.1	gi|190194414	protein dopey-1 [Mus musculus]	Mus musculus	0
1899	0.05	0.8	14.4	gi|39930325	kinesin-like protein KIF15 [Mus musculus]	Mus musculus	1
1900	0.05	0.8	11.8	RRRRRgi|133504495	REVERSED peripheral plasma membrane protein CASK [Mus musculus]	Mus musculus	0
1901	0.05	0.79	6.9	gi|50845430	R3H domain (binds single-stranded nucleic acids) [Mus musculus]	Mus musculus	1
1902	0.05	0.74	11.2	RRRRRgi|257796249	REVERSED exophilin-5 [Mus musculus]	Mus musculus	0
1903	0.05	0.73	12.5	RRRRRgi|62241017	REVERSED ATP-binding cassette, sub-family C (CFTR/MRP), member 8 [Mus musculus]	Mus musculus	0
1904	0.05	0.72	13.5	RRRRRgi|160333073	REVERSED insulin receptor-related protein precursor [Mus musculus]	Mus musculus	0
1905	0.05	0.7	14.8	gi|254939640	vacuolar protein sorting-associated protein 16 homolog [Mus musculus]	Mus musculus	0
1906	0.05	0.67	9.8	RRRRRgi|242332572	REVERSED ras GTPase-activating-like protein IQGAP1 [Mus musculus]	Mus musculus	0	1.07	1.3123	1.1323	0.9825	1.1242	0.9672	1.1084
1907	0.05	0.66	8.9	RRRRRgi|94380898	REVERSED PREDICTED: interferon-induced very large GTPase 1 isoform 1 [Mus musculus]	Mus musculus	0
1908	0.05	0.64	9.4	RRRRRgi|126090612	REVERSED helicase ARIP4 [Mus musculus]	Mus musculus	0
1909	0.05	0.62	6.5	RRRRRgi|157057194	REVERSED calcium channel, voltage-dependent, alpha 1I subunit [Mus musculus]	Mus musculus	0
1910	0.05	0.59	6.1	RRRRRgi|158749615	REVERSED protein FAM208B [Mus musculus]	Mus musculus	0
1911	0.05	0.58	14	RRRRRgi|63999479	REVERSED solute carrier family 22 member 17 [Mus musculus]	Mus musculus	0	0.9392	1.512	1.1227	1.0236	1.5651	1.5795	4.3419
1912	0.05	0.56	10.6	RRRRRgi|118026931	REVERSED dysferlin isoform 2 [Mus musculus]	Mus musculus	0	0.9826	0.6723	0.7855	0.8693	0.6153	0.8525	0.8668
1913	0.05	0.56	16.1	gi|125661052	centrosomal protein of 112 kDa isoform 2 [Mus musculus]	Mus musculus	0
1914	0.05	0.52	13.6	gi|130502228	RAS protein activator like-3 [Mus musculus]	Mus musculus	0
1915	0.05	0.52	15.5	RRRRRgi|19705424	REVERSED 26S proteasome non-ATPase regulatory subunit 3 [Mus musculus]	Mus musculus	0
1916	0.05	0.52	6.9	gi|171846274	paladin [Mus musculus]	Mus musculus	0
1917	0.05	0.49	8.8	RRRRRgi|126723626	REVERSED solute carrier family 35 member F3 [Mus musculus]	Mus musculus	0
1918	0.05	0.48	10.9	gi|154091024	E3 ubiquitin-protein ligase TTC3 [Mus musculus]	Mus musculus	0
1919	0.05	0.47	9.8	RRRRRgi|157824093	REVERSED transient receptor potential cation channel subfamily M member 4 [Mus musculus]	Mus musculus	0
1920	0.05	0.47	11.9	gi|6754046	glycosylphosphatidylinositol anchor attachment 1 protein [Mus musculus]	Mus musculus	0	0.9931	1.5382	0.9175	0.9319	0.8505	0.8673	0.9172
1921	0.05	0.43	13.8	gi|257743021	bifunctional lysine-specific demethylase and histidyl-hydroxylase NO66 [Mus musculus]	Mus musculus	0
1922	0.05	0.41	10.9	gi|88501749	TRIO and F-actin-binding protein isoform 3 [Mus musculus]	Mus musculus	0
1923	0.05	0.37	6.5	RRRRRgi|223029434	REVERSED uncharacterized protein LOC100270744 [Mus musculus]	Mus musculus	0
1924	0.05	0.34	8.6	RRRRRgi|157042785	REVERSED potassium voltage-gated channel subfamily H member 2 [Mus musculus]	Mus musculus	0
1925	0.05	0.31	10.4	RRRRRgi|164698417	REVERSED bromodomain containing 1 [Mus musculus]	Mus musculus	0
1926	0.05	0.31	9	RRRRRgi|258613856	REVERSED serine/threonine-protein kinase 31 [Mus musculus]	Mus musculus	0
1927	0.05	0.29	13.2	gi|124249349	E3 SUMO-protein ligase PIAS4 [Mus musculus]	Mus musculus	0
1928	0.05	0.28	11.8	RRRRRgi|254692954	REVERSED histone-lysine N-methyltransferase SETDB1 isoform b [Mus musculus]	Mus musculus	0
1929	0.05	0.27	12.1	gi|30425148	coiled-coil domain-containing protein 40 [Mus musculus]	Mus musculus	0
1930	0.05	0.27	14.3	RRRRRgi|60218877	REVERSED ATP-binding cassette sub-family D member 3 [Mus musculus]	Mus musculus	0
1931	0.05	0.27	11.6	gi|19920329	GPI mannosyltransferase 1 [Mus musculus]	Mus musculus	0
1932	0.05	0.26	12	gi|61098108	junction-mediating and -regulatory protein [Mus musculus]	Mus musculus	0
1933	0.05	0.24	10.6	gi|167000069	thioredoxin domain-containing protein 3 isoform 1 [Mus musculus]	Mus musculus	0
1934	0.05	0.24	6.3	gi|12963797	solute carrier organic anion transporter family member 1A6 [Mus musculus]	Mus musculus	0
1935	0.05	0.24	5.4	RRRRRgi|238018071	REVERSED forkhead box protein K2 [Mus musculus]	Mus musculus	0
1936	0.05	0.23	8.2	RRRRRgi|27734996	REVERSED zinc finger FYVE domain-containing protein 16 [Mus musculus]	Mus musculus	0
1937	0.05	0.23	7.7	gi|21362371	rab effector MyRIP [Mus musculus]	Mus musculus	0
1938	0.05	0.23	9.8	RRRRRgi|256355025	REVERSED pleckstrin homology domain-containing family A member 8 isoform 1 [Mus musculus]	Mus musculus	0
1939	0.05	0.22	13.7	gi|9910284	carbohydrate sulfotransferase 5 precursor [Mus musculus]	Mus musculus	0	0.9934	1.2686	1.1164	1.0051	1.1041	0.9749	1.0325
1940	0.05	0.22	10.3	gi|238624118	purinergic receptor P2X5 [Mus musculus]	Mus musculus	0
1941	0.05	0.21	6.4	RRRRRgi|166706891	REVERSED transcription factor 20 isoform a [Mus musculus]	Mus musculus	0
1942	0.05	0.21	18.7	gi|405778329	F-box/WD repeat-containing protein 11 isoform d [Mus musculus]	Mus musculus	0
1943	0.05	0.21	13.7	gi|27370470	myotubularin-related protein 12 [Mus musculus]	Mus musculus	0
1944	0.05	0.21	10.4	RRRRRgi|160333547	REVERSED rho guanine nucleotide exchange factor 37 [Mus musculus]	Mus musculus	0
1945	0.05	0.18	15	gi|190610036	cytoplasmic protein NCK2 [Mus musculus]	Mus musculus	0	1.0257	0.7831	0.7282	0.9009	0.8032	1.0011	0.9968
1946	0.05	0.17	16.3	gi|124487369	zinc finger protein 362 [Mus musculus]	Mus musculus	0
1947	0.05	0.16	11	gi|31982089	nicotinate phosphoribosyltransferase [Mus musculus]	Mus musculus	0
1948	0.05	0.16	10.8	gi|162287383	lymphoid-restricted membrane protein [Mus musculus]	Mus musculus	0	0.9999	1.1327	1.025	1.0087	1.0815	0.9901	1.1226
1949	0.05	0.16	8.7	gi|18875434	sodium/glucose cotransporter 2 [Mus musculus]	Mus musculus	0
1950	0.05	0.15	11.6	gi|27370318	FERM domain-containing protein 3 isoform 1 [Mus musculus]	Mus musculus	0
1951	0.05	0.14	23.6	gi|377835168	PREDICTED: disks large homolog 5-like [Mus musculus]	Mus musculus	0
1952	0.05	0.13	13.5	RRRRRgi|6679447	REVERSED serine/threonine-protein phosphatase 2B catalytic subunit gamma isoform [Mus musculus]	Mus musculus	0
1953	0.05	0.13	10	RRRRRgi|6678003	REVERSED excitatory amino acid transporter 4 [Mus musculus]	Mus musculus	0
1954	0.05	0.13	11.7	gi|21728372	dolichyl-phosphate beta-glucosyltransferase [Mus musculus]	Mus musculus	0	1.1693	0.7936	0.9592	1.0103	0.9588	0.9256	0.9221
1955	0.05	0.12	11.6	gi|256985203	28S ribosomal protein S29, mitochondrial isoform 2 [Mus musculus]	Mus musculus	0
1956	0.05	0.11	13.7	RRRRRgi|407261725	REVERSED PREDICTED: glyceraldehyde-3-phosphate dehydrogenase-like isoform 1 [Mus musculus]	Mus musculus	1
1957	0.05	0.11	8.6	gi|29789377	doublesex- and mab-3-related transcription factor 2 [Mus musculus]	Mus musculus	0
1958	0.05	0.11	15.8	gi|6755478	serine/arginine-rich splicing factor 2 [Mus musculus]	Mus musculus	0	0.9374	5.2176	1.3544	1.0954	1.3284	1.0743	0.9397
1959	0.05	0.11	4.4	gi|51921355	protein FAM222A [Mus musculus]	Mus musculus	0
1960	0.05	0.1	14.1	RRRRRgi|21704248	REVERSED U3 small nucleolar RNA-interacting protein 2 [Mus musculus]	Mus musculus	0
1961	0.05	0.09	8.4	RRRRRgi|161353471	REVERSED galanin receptor type 2 [Mus musculus]	Mus musculus	0
1962	0.05	0.08	11.9	gi|82899729	PREDICTED: sperm motility kinase 3-like isoform 2 [Mus musculus]	Mus musculus	0
1963	0.05	0.08	6	gi|12025542	ATPase Asna1 [Mus musculus]	Mus musculus	0	0.9914	1.0307	0.9944	1.0774	1.1071	1.0718	0.8458
