# Supplementary material for: Loss of peroxiredoxin-2 exacerbates eccentric contraction-induced force loss in dystrophin-deficient muscle
Source: Nat Commun. 2018 Nov 30;9:5104. doi: 10.1038/s41467-018-07639-3 (PMC6269445; doi:10.1038/s41467-018-07639-3)
Supplement: Supplementary file 3 — Supplementary Data 2 [file 41467_2018_7639_MOESM3_ESM.xlsx]

## Sheet: jervasti_oltho007_101013_13441_
Supplementary Data 2. Differential protein list derived from iTRAQ proteomic screen with 99% local FDR analysis.
Protein N	Representative Accession	Species	Name	log 114:113	log 115:113	log 116:113	log 117:113	log 118:113	log 119:113	log 121:113	log P-Value 114:113	log P-Value 115:113	log P-Value 116:113	log P-Value 117:113	log P-Value 118:113	log P-Value 119:113	log P-Value 121:113
1	gi|77812697	Mus musculus	titin isoform N2-A [Mus musculus]	-0.00399999	-0.016	-0.02	-0.00399999	-0.024	-0.012	0	-0.0174406	-16	-16	-0.369313	-16	-15.6536	-2.12161		iTRAQ Label	Mouse Genotype
2	gi|148222065	Mus musculus	nebulin [Mus musculus]	-0.02	-0.16	-0.272	-0.00399999	-0.428	-0.084	0.0159998	-0.162792	-12.7705	-16	-0.0535556	-16	-5.97203	-1.7047		113	mdx
3	gi|67189167	Mus musculus	myosin-4 [Mus musculus]	-0.044	-0.22	-0.224	-0.064	-1.056	-0.196	-0.136	-0.445616	-4.92685	-4.33224	-0.435172	-13.8977	-1.9979	-1.56842		114	mdx
4	gi|254675251	Mus musculus	plectin isoform 1d [Mus musculus]	-0.048	-0.016	-0.076	0.00400006	0.028	-0.04	0.12	-0.791318	-0.126211	-2.42679	-0.22926	-0.146792	-1.1467	-5.94032		115	mdx
5	gi|124487139	Mus musculus	filamin-C [Mus musculus]	-0.00399999	0.00799985	-0.244	0.0319999	0.0959998	0.00799985	0.0639999	-0.104785	-0.0281766	-10.2094	-0.530387	-3.65052	-0.140699	-2.50005		116	mdx/Actg1-TG
6	gi|145046267	Mus musculus	ryanodine receptor 1 [Mus musculus]	-0.06	-0.00800001	-0.116	-0.1	-0.3	-0.16	-0.128	-0.175761	-0.06672	-2.06339	-1.78439	-4.11479	-2.7077	-0.451101		117	mdx/Actg1-TG
7	gi|170763465	Mus musculus	myomesin 2 [Mus musculus]	-0.028	-0.164	-0.284	-0.00800001	-0.364	-0.124	0	-0.0330023	-2.26728	-5.98815	-0.0432475	-8.36132	-1.49438	-0.577916		118	mdx/Actg1-TG
8	gi|345842337	Mus musculus	obscurin isoform 2 [Mus musculus]	-0.076	-0.16	-0.232	-0.072	-0.232	-0.164	-0.052	-1.42713	-3.03578	-5.81532	-1.25124	-5.53459	-4.13929	-0.172855		119	mdx/Actg1-TG
9	gi|6755256	Mus musculus	glycogen phosphorylase, muscle form [Mus musculus]	0.104	-0.128	-0.124	0.144	-0.452	-0.236	-0.08	-1.32359	-1.11179	-1.67309	-2.03446	-6.80581	-1.65651	-0.342136		121	mdx/Actg1-TG
10	gi|145279198	Mus musculus	myomesin-1 isoform 2 [Mus musculus]	0.00799985	-0.108	-0.228	0.00799985	-0.264	-0.052	0.028	-0.215517	-3.5142	-8.46751	-0.0986858	-10.6685	-0.896327	-0.438028
11	gi|7304855	Mus musculus	alpha-actinin-3 [Mus musculus]	-0.064	-0.108	-0.164	0.0240002	-0.692	-0.176	0.00400006	-0.33064	-1.27741	-1.42674	-0.119753	-5.21977	-1.38531	-0.0658848
12	gi|36031132	Mus musculus	sarcoplasmic/endoplasmic reticulum calcium ATPase 1 [Mus musculus]	-0.028	-0.332	-0.244	-0.148	-0.952	-0.168	-0.064	-0.215349	-5.67555	-3.67796	-2.11153	-9.76127	-2.17867	-0.606804
13	gi|268370244	Mus musculus	myosin-binding protein C, fast-type isoform 2 [Mus musculus]	-0.048	-0.208	-0.22	-0.012	-0.788	-0.088	-0.12	-0.215482	-4.91648	-4.87762	-0.147258	-12.3151	-0.922892	-0.403927
14	gi|82524274	Mus musculus	myosin-1 [Mus musculus]	-0.076	-0.036	-0.152	0.12	0.128	0.0879999	0.164	-0.170357	-0.224133	-0.892467	-0.780481	-0.659992	-0.657689	-1.80174
17	gi|339895748	Mus musculus	collagen alpha-3(VI) chain isoform 2 precursor [Mus musculus]	-0.184	-0.184	-0.088	-0.252	-0.132	-0.064	-0.164	-2.70307	-1.7366	-0.692204	-4.2593	-1.48337	-0.722598	-2.14098
18	gi|6671539	Mus musculus	fructose-bisphosphate aldolase A isoform 2 [Mus musculus]	0.0119999	-0.116	-0.112	0.076	-0.196	-0.048	0.18	-0.00407819	-1.08031	-0.852299	-0.424889	-1.64928	-0.187899	-2.12366
19	gi|6671762	Mus musculus	creatine kinase M-type [Mus musculus]	0.0200002	-0.212	-0.444	-0.084	-0.956	-0.256	-0.08	-0.112681	-1.22338	-2.72041	-0.595297	-4.61983	-1.27621	-0.260335
22	gi|124486747	Mus musculus	glycogen debranching enzyme [Mus musculus]	0.0520002	-0.056	-0.036	0.0360002	-0.208	-0.2	0.028	-1.19181	-0.282399	-0.212435	-0.566405	-3.74798	-3.86464	-0.606293
23	gi|163310765	Mus musculus	serum albumin precursor [Mus musculus]	0.204	0.136	0.116	-0.136	-0.108	0.376	-0.164	-3.58558	-1.80967	-1.07673	-0.905001	-1.25495	-8.6275	-0.0641381
24	gi|111120329	Mus musculus	collagen alpha-2(I) chain precursor [Mus musculus]	0.0959998	0.116	-0.00800001	0.0479999	0.124	0.292	-0.02	-0.581113	-0.244469	-0.112866	-0.119056	-0.426488	-1.69866	-0.0405062
25	gi|157951643	Mus musculus	alpha-actinin-2 [Mus musculus]	0.0879999	0.028	-0.112	0.164	0.144	0.14	0.196	-1.00764	-0.166846	-0.89133	-2.22292	-1.5197	-1.76548	-3.09676
27	gi|6679651	Mus musculus	beta-enolase [Mus musculus]	0.0119999	-0.176	-0.204	0.0559999	-0.272	-0.028	0.0720001	-0.0488	-1.48957	-1.70255	-0.494409	-2.51146	-0.0135425	-0.733605
28	gi|6680748	Mus musculus	ATP synthase subunit alpha, mitochondrial precursor [Mus musculus]	0.288	0.212	-0.012	0.304	0.264	0.18	0.324	-6.89191	-2.27678	-0.40701	-5.55778	-3.09328	-2.57702	-7.85505
29	gi|18079339	Mus musculus	aconitate hydratase, mitochondrial precursor [Mus musculus]	0.188	-0.00800001	-0.276	0.0720001	0.028	0.0520002	0.16	-4.26563	-0.349547	-4.90759	-0.763951	-0.0575783	-0.350421	-3.10471
30	gi|6679937	Mus musculus	glyceraldehyde-3-phosphate dehydrogenase [Mus musculus]	-0.044	-0.3	-0.208	0.0799998	-0.264	-0.088	0.0999998	-0.0619233	-2.58387	-1.53322	-0.766964	-1.89521	-0.32553	-0.94484
31	gi|33563250	Mus musculus	desmin [Mus musculus]	0.028	0.0319999	0.144	-0.096	0.216	0.144	0.124	-0.270056	-0.091142	-0.65834	-0.759359	-1.9723	-1.22144	-1.62267
32	gi|256000780	Mus musculus	tropomyosin alpha-1 chain isoform 1 [Mus musculus]	-0.1	-0.376	-0.256	-0.048	-0.748	-0.088	0.0319999	-0.772301	-3.0653	-2.91267	-0.274597	-5.39073	-0.271937	-0.138008
33	gi|227330633	Mus musculus	phosphoglucomutase-2 [Mus musculus]	-0.024	-0.14	-0.084	0.0200002	-0.28	-0.1	0.0200002	-0.113533	-1.13235	-0.748191	-0.0951042	-3.15606	-0.839029	-0.112495
35	gi|34328417	Mus musculus	sarcalumenin precursor [Mus musculus]	-0.012	-0.252	-0.312	-0.136	-0.4	-0.148	-0.104	-0.645239	-2.61412	-1.64605	-3.46062	-4.36678	-1.81082	-0.979367
36	gi|31981690	Mus musculus	heat shock cognate 71 kDa protein [Mus musculus]	-0.136	-0.324	-0.02	-0.02	-0.24	0	-0.108	-0.862698	-2.04788	-0.195047	-0.0865218	-1.62276	-0.0649968	-0.328435
38	gi|163965357	Mus musculus	nascent polypeptide-associated complex subunit alpha isoform a [Mus musculus]	-0.06	-0.12	-0.052	0	-0.076	-0.024	-0.012	-1.18762	-3.35843	-1.12863	-0.0114611	-1.76168	-0.181237	-0.150722
39	gi|356582477	Mus musculus	2-oxoglutarate dehydrogenase, mitochondrial isoform 1 [Mus musculus]	0.256	0.0999998	-0.232	0.172	0.14	0.164	0.156	-2.08798	-0.263426	-1.3186	-0.629494	-0.321871	-0.674218	-1.06479
40	gi|27369581	Mus musculus	calcium-binding mitochondrial carrier protein Aralar1 [Mus musculus]	0.184	0.0720001	-0.164	0.124	0.116	0.00400006	-0.048	-1.92136	-1.03763	-0.23281	-0.687906	-0.653323	-0.175972	-0.742474
41	gi|254553458	Mus musculus	glucose-6-phosphate isomerase [Mus musculus]	-0.06	-0.348	-0.132	0.0159998	-0.524	-0.092	-0.272	-0.109971	-1.49666	-0.877956	-0.207914	-3.45049	-0.404485	-0.270036
43	gi|225543319	Mus musculus	transitional endoplasmic reticulum ATPase [Mus musculus]	-0.164	-0.276	0.0479999	0.0319999	-0.052	-0.00399999	-0.036	-1.25316	-2.51171	-0.155016	-0.156946	-0.19546	-0.0306865	-0.212343
44	gi|31982186	Mus musculus	malate dehydrogenase, mitochondrial precursor [Mus musculus]	0.184	0.0119999	-0.108	0.148	0.0600002	0.0559999	0.152	-1.35832	-0.372928	-1.1337	-0.770814	-0.102732	-0.109298	-1.07132
45	gi|229892322	Mus musculus	NADH-ubiquinone oxidoreductase 75 kDa subunit, mitochondrial precursor [Mus musculus]	0.184	0.0639999	-0.128	0.0559999	0.0959998	0.0520002	0.16	-2.3111	-0.615494	-0.470728	-0.638285	-0.885197	-0.587413	-2.09862
46	gi|114431240	Mus musculus	AMP deaminase 1 [Mus musculus]	-0.036	-0.048	-0.092	0.0200002	-0.292	-0.052	-0.248	-0.0734604	-0.282752	-0.456783	-0.0529322	-2.43492	-0.384672	-0.792758
47	gi|70778976	Mus musculus	phosphoglycerate kinase 1 [Mus musculus]	-0.00800001	-0.168	-0.12	0.0200002	-0.216	-0.04	0.028	-0.131496	-2.36016	-2.65113	-0.103073	-5.41168	-0.639736	-0.229384
48	gi|33859811	Mus musculus	trifunctional enzyme subunit alpha, mitochondrial precursor [Mus musculus]	0.168	0.076	-0.04	0.0840001	0.0559999	0.0840001	0.112	-1.72178	-0.527366	-0.442096	-0.657244	-0.287242	-0.619144	-1.19159
49	gi|6754036	Mus musculus	aspartate aminotransferase, mitochondrial [Mus musculus]	0.136	0.076	-0.032	0.132	0.14	0.0959998	0.208	-1.68561	-0.256804	-0.393591	-1.59731	-0.842571	-1.09653	-2.85753
50	gi|358439544	Mus musculus	mitochondrial inner membrane protein isoform 5 [Mus musculus]	0.124	0.028	-0.144	0.104	0.0159998	0.0600002	0.172	-1.56636	-0.644241	-1.25222	-1.13784	-0.278939	-0.488598	-2.8353
51	gi|20330802	Mus musculus	serotransferrin precursor [Mus musculus]	0.264	0.156	0.176	-0.056	-0.08	0.316	0.0119999	-2.99631	-1.39097	-1.25665	-0.64638	-0.758015	-4.3124	-0.00654965
53	gi|31980648	Mus musculus	ATP synthase subunit beta, mitochondrial precursor [Mus musculus]	0.18	0.144	0.00400006	0.18	0.188	0.0999998	0.288	-2.95541	-1.27394	-0.107612	-2.4648	-1.74607	-1.65021	-4.77974
54	gi|257743039	Mus musculus	L-lactate dehydrogenase A chain isoform 2 [Mus musculus]	-0.068	-0.212	-0.172	-0.032	-0.284	-0.124	0.0520002	-0.36382	-1.17814	-1.29495	-0.115827	-2.63268	-0.557339	-0.566589
55	gi|29789016	Mus musculus	myosin light chain 1/3, skeletal muscle isoform isoform 1f [Mus musculus]	-0.024	-0.276	-0.344	-0.016	-0.732	-0.132	-0.028	-0.0569649	-2.05205	-1.93032	-0.0508048	-3.15125	-0.070539	-0.2616
58	gi|7305143	Mus musculus	hexokinase-2 [Mus musculus]	0.076	0.0679999	-0.06	0.128	0.156	0.028	0.172	-0.950841	-0.716365	-0.510268	-1.64218	-2.30759	-0.27387	-2.76742
59	gi|13385942	Mus musculus	citrate synthase, mitochondrial precursor [Mus musculus]	0.18	-0.024	-0.132	0.128	0.0399999	0.0600002	0.148	-2.17418	-0.0241401	-0.835817	-1.06727	-0.454851	-0.437046	-1.59024
60	gi|38259206	Mus musculus	creatine kinase S-type, mitochondrial precursor [Mus musculus]	0.204	0.14	-0.08	0.324	0.248	0.244	0.356	-1.48582	-0.830383	-0.0653211	-3.14724	-2.32356	-2.1825	-4.32422
65	gi|160298209	Mus musculus	aspartate aminotransferase, cytoplasmic [Mus musculus]	0.132	0.0520002	-0.088	0.104	0.104	0.0999998	0.18	-1.26436	-0.225898	-0.617115	-0.72459	-0.723529	-0.906103	-2.32185
68	gi|7949078	Mus musculus	myosin regulatory light chain 2, skeletal muscle isoform [Mus musculus]	0.0440001	-0.164	-0.232	0.0319999	-0.64	-0.076	-0.096	-0.0749209	-0.870459	-1.04707	-0.0890479	-2.4974	-0.0851219	-0.233276
70	gi|6678097	Mus musculus	serpin B6 isoform b [Mus musculus]	-0.128	-0.424	-0.228	-0.148	-0.332	-0.244	-0.204	-1.33582	-3.96244	-2.12733	-1.09123	-3.67384	-2.91402	-1.67509
71	gi|31982755	Mus musculus	vimentin [Mus musculus]	-0.1	0.028	0.224	-0.116	0.16	0.16	-0.056	-0.37762	-0.163102	-2.6006	-1.05186	-1.7768	-1.81985	-0.234861
73	gi|6681273	Mus musculus	elongation factor 1-alpha 2 [Mus musculus]	-0.052	-0.176	-0.108	-0.028	-0.152	-0.06	-0.032	-0.26139	-1.39055	-0.789877	-0.172747	-1.03638	-0.298046	-0.0800093
74	gi|23956084	Mus musculus	very long-chain specific acyl-CoA dehydrogenase, mitochondrial precursor [Mus musculus]	0.184	0.0999998	-0.108	0.132	0.076	0.0959998	0.128	-2.22399	-0.737767	-0.479733	-1.26221	-0.851472	-0.973378	-1.47334
75	gi|6753966	NAD(+)	glycerol-3-phosphate dehydrogenase [NAD(+)], cytoplasmic [Mus musculus]	0.0600002	-0.176	-0.168	0.0919999	-0.224	-0.044	0.0360002	-0.471346	-1.70796	-1.66515	-0.604763	-2.29709	-0.267359	-0.192836
76	gi|21314832	Mus musculus	UTP--glucose-1-phosphate uridylyltransferase [Mus musculus]	-0.112	-0.056	-0.14	0.0520002	-0.028	-0.016	0.0639999	-0.769247	-0.356446	-1.32551	-0.401764	-0.260725	-0.0415513	-0.599327
77	gi|226823367	Mus musculus	fumarate hydratase, mitochondrial precursor [Mus musculus]	0.148	0.028	-0.088	0.0840001	0.0559999	0.0520002	0.172	-2.17333	-0.117312	-0.858459	-1.01987	-0.480016	-0.656108	-2.15582
78	gi|6679261	Mus musculus	pyruvate dehydrogenase E1 component subunit alpha, somatic form, mitochondrial precursor [Mus musculus]	0.156	0.0879999	-0.04	0.112	0.0799998	0.0319999	0.16	-1.19763	-0.530469	-0.277855	-0.713369	-0.528185	-0.316374	-1.31451
79	gi|205830428	Mus musculus	myosin heavy chain IIa [Mus musculus]	0.512	0.488	-0.372	0.304	0.396	0.756	0.3	-5.42983	-4.79024	-1.65783	-2.68812	-3.9682	-7.57774	-2.36878
83	gi|162287165	Mus musculus	carnitine O-palmitoyltransferase 1, muscle isoform [Mus musculus]	0.108	0.0999998	-0.028	0.076	0.112	0.0720001	0.152	-2.24344	-2.25066	-0.091749	-1.23782	-3.0141	-1.25227	-3.412
84	gi|6755963	Mus musculus	voltage-dependent anion-selective channel protein 1 [Mus musculus]	0.152	0.0119999	-0.272	0.104	-0.044	0.0319999	0.0520002	-1.24924	-0.183662	-1.41732	-0.786502	-0.0874276	-0.233417	-0.260947
85	gi|6671509	Mus musculus	actin, cytoplasmic 1 [Mus musculus]	-0.016	0.124	1.48	1.536	1.42	1.432	1.348	-0.410474	-0.28048	-4.97758	-5.20154	-4.32317	-4.95728	-4.28416
86	gi|226958349	Mus musculus	triosephosphate isomerase [Mus musculus]	-0.028	-0.184	-0.236	0	-0.296	-0.096	0.0399999	-0.0479528	-1.23444	-1.7548	-0.104544	-2.11586	-0.414714	-0.555294
89	gi|9256624	Mus musculus	phosphoglycerate mutase 2 [Mus musculus]	-0.084	-0.348	-0.268	-0.012	-0.504	-0.076	0.128	-0.382053	-2.07767	-0.723776	-0.111211	-2.67933	-0.178624	-0.673889
90	gi|46593021	Mus musculus	cytochrome b-c1 complex subunit 1, mitochondrial precursor [Mus musculus]	0.0879999	0.0319999	-0.06	0.076	0.0999998	0.0440001	0.152	-0.768438	-0.0962596	-0.507817	-0.390744	-0.671756	-0.289741	-1.6028
91	gi|31982861	Mus musculus	carbonic anhydrase 3 [Mus musculus]	0.228	0.0720001	-0.14	0.332	0.16	0.332	0.368	-1.60947	-0.371391	-0.59205	-2.44157	-0.601695	-2.61158	-3.3416
93	gi|31982300	Mus musculus	hemoglobin subunit beta-1 [Mus musculus]	-0.188	0.0679999	-0.32	-0.016	-0.18	-0.216	-0.264	-3.2587	-0.146808	-6.08795	-0.0175012	-4.09374	-3.80607	-4.43939
94	gi|31560022	109603	glycogen [starch] synthase, muscle [Mus musculus]	0.0319999	0.12	0.0919999	0.152	0.192	0.00400006	-0.024	-0.523931	-1.23547	-0.86232	-1.07992	-1.62377	-0.0177621	-1.26698
95	gi|183396771	Mus musculus	60 kDa heat shock protein, mitochondrial [Mus musculus]	0.132	0.0720001	0.0520002	0.144	0.124	0.0840001	0.224	-0.999759	-0.355685	-0.312167	-0.840082	-0.65936	-0.508471	-1.76075
96	gi|46849708	ADP-forming	succinyl-CoA ligase [ADP-forming] subunit beta, mitochondrial precursor [Mus musculus]	0.144	-0.00399999	-0.1	0.0799998	-0.012	0.0119999	0.0840001	-1.85909	-0.0151706	-0.590845	-0.673954	-0.00581792	-0.209465	-1.14169
97	gi|254540027	Mus musculus	malate dehydrogenase, cytoplasmic [Mus musculus]	0.12	-0.04	-0.2	0.0840001	-0.028	0.0559999	0.076	-1.8551	-0.739879	-2.94588	-0.75176	-0.211614	-0.349276	-0.689169
98	gi|61743961	Mus musculus	AHNAK nucleoprotein isoform 1 [Mus musculus]	0.0240002	-0.032	-0.00399999	-0.116	-0.028	0.0520002	0.0360002	-0.272533	-0.0510146	-0.190679	-1.30384	-0.0900815	-0.630491	-0.598866
101	gi|54607098	75770.1	succinate dehydrogenase [ubiquinone] flavoprotein subunit, mitochondrial precursor [Mus musculus]	0.148	0.0119999	-0.14	0.0879999	0.0879999	0.0999998	0.168	-1.0672	-0.162568	-0.540711	-0.471294	-0.588104	-0.676063	-1.34909
104	gi|255708425	Mus musculus	myoglobin [Mus musculus]	0.184	-0.032	-0.444	0.176	0.104	0.2	0.336	-1.38487	-1.14954	-3.54019	-1.62422	-0.340878	-2.25595	-3.77387
105	gi|18250284	NAD	isocitrate dehydrogenase [NAD] subunit alpha, mitochondrial precursor [Mus musculus]	0.156	0.0520002	-0.124	0.0999998	0.028	0.0319999	0.104	-1.33855	-0.358546	-0.729132	-0.706976	-0.139214	-0.223929	-1.19771
106	gi|31980767	Mus musculus	parvalbumin alpha [Mus musculus]	0.0159998	-0.42	-0.636	-0.128	-0.52	-0.156	-0.372	-0.191352	-3.27269	-4.08319	-0.656637	-3.93057	-1.01549	-1.766
111	gi|31982520	Mus musculus	long-chain specific acyl-CoA dehydrogenase, mitochondrial precursor [Mus musculus]	0.244	0.136	-0.168	0.0840001	0.0559999	0.156	0.0879999	-1.54815	-0.547856	-0.786719	-0.215084	-0.0257431	-0.649202	-0.595757
112	gi|162461907	Mus musculus	stress-70 protein, mitochondrial [Mus musculus]	0.0520002	-0.04	-0.028	0.0720001	0.0360002	0.0479999	0.0559999	-1.81291	-0.56951	-0.537006	-1.76425	-0.600691	-1.53798	-0.546016
114	gi|227430322	Mus musculus	calsequestrin-1 precursor [Mus musculus]	-0.032	-0.204	-0.232	-0.104	-0.388	-0.104	-0.148	-0.104264	-1.54426	-1.69537	-0.59569	-2.64796	-0.467699	-0.679404
118	gi|254692859	79634.2	NADH dehydrogenase [ubiquinone] 1 alpha subcomplex subunit 9, mitochondrial precursor [Mus musculus]	0.164	0.0479999	-0.148	0.0959998	0.0720001	0.0520002	-0.02	-2.48992	-0.857596	-0.273908	-1.39409	-1.43295	-0.637206	-1.63928
120	gi|70794816	Mus musculus	uncharacterized protein LOC433182 [Mus musculus]	-0.076	-0.144	-0.112	-0.048	-0.228	-0.072	-0.1	-0.750854	-2.27451	-1.69115	-0.720384	-4.10679	-1.08141	-0.961435
122	gi|11875203	Mus musculus	tropomyosin beta chain [Mus musculus]	0.00799985	-0.172	-0.2	-0.036	-0.36	-0.084	0.0600002	-0.0551379	-1.48722	-1.25712	-0.0483267	-1.67378	-0.0674078	-0.344235
124	gi|116517336	Mus musculus	four and a half LIM domains protein 1 isoform 2 [Mus musculus]	0.108	-0.112	-0.436	0.0919999	0.132	0.12	0.16	-0.725757	-0.437766	-3.93622	-1.01835	-1.00297	-1.21987	-2.67886
125	gi|31560705	Mus musculus	long-chain-fatty-acid--CoA ligase 1 [Mus musculus]	0.0520002	-0.044	-0.164	0.0240002	-0.032	0.0119999	0.0840001	-0.365119	-0.254486	-1.65785	-0.162244	-0.270571	-0.0535182	-1.27621
129	gi|311771692	Mus musculus	adenylate kinase isoenzyme 1 isoform 2 [Mus musculus]	0	-0.14	-0.152	-0.028	-0.244	-0.068	-0.044	-0.253768	-0.512302	-0.971	-0.0376743	-1.73553	-0.157808	-0.0456013
130	gi|225579033	NADP	isocitrate dehydrogenase [NADP], mitochondrial precursor [Mus musculus]	0.312	0.152	0.0319999	0.0959998	0.176	0.264	-0.02	-3.26579	-1.5198	-0.280941	-0.525302	-1.94564	-2.24062	-0.0620894
132	gi|13385168	Mus musculus	cytochrome b-c1 complex subunit Rieske, mitochondrial [Mus musculus]	0.0959998	-0.012	-0.304	0.108	0.0879999	0.0919999	0.236	-0.688891	-0.194878	-1.40776	-0.490946	-0.428104	-0.285004	-1.65677
135	gi|29126205	Mus musculus	3-ketoacyl-CoA thiolase, mitochondrial [Mus musculus]	0.216	0.0919999	-0.016	0.124	0.0999998	0.176	0.184	-1.72049	-0.640195	-0.221306	-0.587504	-0.535639	-1.14835	-1.28984
137	gi|236461142	Mus musculus	SET and MYND domain-containing protein 1 isoform 2 [Mus musculus]	0.028	-0.144	-0.168	-0.02	-0.176	-0.036	0.0479999	-0.00347357	-0.815942	-1.39655	-0.0496359	-1.29829	-0.0790294	-0.252614
141	gi|42415475	Mus musculus	protein disulfide-isomerase precursor [Mus musculus]	0.00400006	-0.156	0.0119999	-0.056	-0.132	0.0119999	-0.172	-0.045778	-2.24263	-0.32283	-0.740956	-0.93708	-0.138369	-2.11774
144	gi|158937312	Mus musculus	heat shock protein beta-1 [Mus musculus]	-0.296	-0.388	-0.088	-0.18	-0.052	-0.068	-0.16	-1.13679	-1.45854	-0.0913293	-0.479815	-0.102892	-0.151731	-0.222603
145	gi|21312994	Mus musculus	mitochondrial 2-oxoglutarate/malate carrier protein [Mus musculus]	0.3	0.18	0.0639999	0.316	0.384	0.188	0.28	-1.37498	-0.158122	-0.116788	-1.20639	-1.36828	-0.598937	-1.22432
146	gi|10946924	Mus musculus	myozenin-1 [Mus musculus]	-0.056	-0.128	-0.268	-0.036	-0.308	-0.16	0.0200002	-0.0162346	-0.265614	-1.26813	-0.107024	-1.67231	-0.720486	-0.35468
147	gi|171543883	Mus musculus	nidogen-1 precursor [Mus musculus]	-0.188	-0.168	-0.088	-0.088	-0.428	-0.16	-0.168	-0.942503	-0.614684	-0.193976	-0.534416	-1.41347	-0.833709	-0.723019
151	gi|160358829	Mus musculus	hemopexin precursor [Mus musculus]	0.00799985	-0.06	0.0720001	-0.056	-0.088	0.196	-0.396	-0.103313	-0.376081	-0.424711	-0.0817275	-0.373459	-1.65405	-1.43608
153	gi|227500281	Mus musculus	electron transfer flavoprotein subunit alpha, mitochondrial [Mus musculus]	0.18	0.0720001	-0.084	0.0959998	0.0639999	0.0799998	0.152	-1.47245	-0.453333	-0.403495	-0.646442	-0.455492	-0.567051	-1.23413
154	gi|161086896	Mus musculus	voltage-dependent calcium channel subunit alpha-2/delta-1 isoform a preproprotein [Mus musculus]	-0.04	-0.132	-0.124	-0.076	-0.272	-0.088	-0.048	-0.0826493	-0.473278	-0.929054	-0.286552	-1.57937	-0.358542	-0.260651
155	gi|82617575	Mus musculus	bifunctional glutamate/proline--tRNA ligase [Mus musculus]	-0.108	0.0159998	0.108	-0.044	-0.044	-0.028	-0.06	-1.22919	-0.129923	-1.50687	-0.386397	-0.405937	-0.190123	-0.547063
157	gi|160333304	Mus musculus	apolipoprotein A-I preproprotein [Mus musculus]	0.0559999	0.116	0.0159998	-0.06	-0.248	0.136	-0.016	-0.379309	-0.738949	-0.126235	-0.376253	-1.89707	-0.97519	-0.158711
158	gi|70778882	Mus musculus	chaperone activity of bc1 complex-like, mitochondrial [Mus musculus]	0.196	0.152	-0.064	0.16	0.144	0.168	0.16	-2.85922	-1.49727	-0.18907	-2.44542	-1.08147	-2.49157	-2.23573
159	gi|19527258	598803	methylmalonate-semialdehyde dehydrogenase [acylating], mitochondrial precursor [Mus musculus]	0.228	0.328	0.152	0.184	0.272	0.108	0.22	-0.89308	-1.43648	-0.606212	-0.668827	-1.05575	-0.278766	-0.878223
163	gi|160298168	Mus musculus	protein NipSnap homolog 2 [Mus musculus]	0.164	0.0440001	-0.16	0.0999998	0.0479999	0.0559999	0.136	-1.93862	-0.0716582	-1.80336	-0.859813	-0.210558	-0.410675	-1.14197
167	gi|6755965	Mus musculus	voltage-dependent anion-selective channel protein 2 [Mus musculus]	0.0399999	-0.036	-0.108	0.0479999	-0.016	0	0.0319999	-0.710368	-0.166261	-1.6417	-0.575765	-0.0325147	-0.0287232	-0.480118
177	gi|40789096	Mus musculus	phosphorylase b kinase regulatory subunit beta [Mus musculus]	0.0399999	0.0159998	-0.00399999	0.0679999	-0.128	-0.064	0.104	-0.360764	-0.0182611	-0.394165	-0.357758	-1.58665	-0.757594	-0.554386
180	gi|145301578	Mus musculus	hemoglobin subunit alpha [Mus musculus]	-0.26	0.0559999	-0.508	-0.028	-0.208	-0.336	-0.492	-0.962916	-0.230886	-2.14081	-0.151045	-1.10928	-1.08022	-1.79177
182	gi|160707958	Mus musculus	annexin A7 [Mus musculus]	-0.192	-0.076	0.0559999	-0.112	-0.044	-0.044	-0.036	-1.33088	-0.57976	-0.149686	-1.02826	-0.412438	-0.249886	-0.18869
183	gi|6681143	Mus musculus	decorin preproprotein [Mus musculus]	0.0200002	-0.04	-0.252	-0.096	-0.332	-0.048	-0.148	-0.465525	-0.0563802	-1.81755	-1.05535	-3.27059	-0.382586	-0.636547
185	gi|6678391	Mus musculus	troponin I, fast skeletal muscle [Mus musculus]	-0.00399999	-0.18	-0.264	-0.016	-0.452	-0.096	0.0399999	-0.030284	-1.70865	-2.16825	-0.168473	-3.23448	-0.462688	-0.200867
187	gi|254540168	Mus musculus	78 kDa glucose-regulated protein precursor [Mus musculus]	-0.176	-0.24	-0.016	-0.104	-0.116	-0.04	-0.104	-1.42942	-1.23426	-0.00591628	-0.812264	-0.496538	-0.295753	-0.648752
191	gi|153792586	Mus musculus	striated muscle-specific serine/threonine-protein kinase isoform 1 [Mus musculus]	-0.148	0.0159998	-0.26	-0.048	-0.072	-0.252	-0.012	-1.02131	-0.13751	-1.02978	-0.235214	-0.598502	-1.52466	-0.00348429
192	gi|55741460	Mus musculus	protein DJ-1 [Mus musculus]	-0.02	-0.196	-0.228	-0.028	-0.328	-0.076	0.00400006	-0.122535	-0.909763	-1.15618	-0.0606392	-1.56602	-0.242397	-0.0783426
193	gi|157277950	Mus musculus	radixin isoform a [Mus musculus]	-0.096	-0.188	-0.268	-0.128	-0.208	-0.216	-0.132	-0.452989	-1.07056	-1.55426	-0.706449	-1.12324	-1.25045	-0.718935
198	gi|21450157	Mus musculus	LIM and cysteine-rich domains protein 1 [Mus musculus]	-0.00399999	0	-0.124	0.0399999	0.136	0.0559999	0.0679999	-0.0374668	-0.0154769	-2.15147	-0.618311	-1.35477	-0.802312	-0.672053
200	gi|78214312	Mus musculus	ATP synthase subunit b, mitochondrial precursor [Mus musculus]	0.0999998	-0.108	-0.16	0.0440001	-0.056	0	0.0919999	-0.75749	-1.57974	-1.3954	-0.309255	-0.323669	-0.131319	-0.801442
212	gi|13195624	77159.1	NADH dehydrogenase [ubiquinone] 1 alpha subcomplex subunit 10, mitochondrial precursor [Mus musculus]	0.076	-0.016	-0.128	0.028	0.0159998	0.0119999	0.0879999	-1.09155	-0.180494	-2.32966	-0.533753	-0.133753	-0.168959	-1.34071
217	gi|226437651	Mus musculus	triadin [Mus musculus]	-0.012	-0.164	-0.248	-0.096	-0.272	-0.124	-0.044	-0.0285365	-1.35618	-2.15938	-0.684604	-2.35552	-0.865608	-0.315951
218	gi|285402659	Mus musculus	ribonuclease inhibitor isoform b [Mus musculus]	-0.072	-0.128	-0.064	-0.048	0.0119999	-0.036	-0.012	-1.37145	-1.08728	-0.243342	-0.82621	-0.26915	-0.331885	-0.0290449
231	gi|6671549	Mus musculus	peroxiredoxin-6 [Mus musculus]	0.104	0.232	0.00400006	0.0999998	0.18	0.0999998	0.0919999	-1.24445	-2.07434	-0.373841	-1.21398	-1.40743	-1.1435	-0.633233
233	gi|6679439	Mus musculus	peptidyl-prolyl cis-trans isomerase A [Mus musculus]	-0.228	-0.108	0.0679999	-0.124	-0.212	-0.032	-0.592	-0.640634	-0.2754	-0.208556	-0.307244	-0.687854	-0.0648554	-1.36047
236	gi|28916693	Mus musculus	gelsolin isoform 1 precursor [Mus musculus]	-0.052	-0.056	0.0720001	-0.172	-0.092	-0.036	-0.192	-0.318922	-0.319254	-0.567436	-1.39921	-0.544063	-0.191653	-1.56679
240	gi|136429	PIG	Trypsin precursor cRAP	0.0799998	-0.016	0.0879999	0.168	0.112	0.0720001	0.22	-0.51471	-0.0599197	-0.892702	-0.841504	-0.692642	-0.210873	-1.41034
251	gi|6753530	Mus musculus	alpha-crystallin B chain [Mus musculus]	-0.08	0.0360002	0.0119999	0.112	0.36	0.32	0.128	-0.0297222	-0.273683	-0.188915	-0.582925	-1.87605	-1.63799	-0.862745
257	gi|6755781	Mus musculus	thrombospondin-4 precursor [Mus musculus]	-0.304	0.244	0.336	-0.024	0.328	0.148	-0.504	-0.594601	-0.949053	-1.34012	-0.206228	-1.21089	-0.278424	-0.862206
261	gi|6681095	Mus musculus	cytochrome c, somatic [Mus musculus]	0.128	-0.132	-0.432	0.112	-0.028	0.0840001	0.0999998	-0.621727	-0.638295	-1.64983	-0.516871	-0.270906	-0.454824	-0.592386
264	gi|31542970	Mus musculus	heat shock protein beta-7 [Mus musculus]	0.0479999	0.12	0.0159998	0.0520002	0.236	0.144	0.116	-0.226135	-0.846725	-0.0783437	-0.256464	-1.62136	-0.848806	-0.759143
276	gi|56676318	Mus musculus	myosin-binding protein H [Mus musculus]	0.324	-0.128	0.0840001	0.216	0.0440001	0.108	0.116	-1.70723	-0.242637	-0.362951	-1.02413	-0.173906	-0.385614	-0.480977
281	gi|148747558	Mus musculus	peroxiredoxin-2 [Mus musculus]	-0.056	0.0639999	0.0159998	0.476	0.424	0.416	0.0600002	-0.0990061	-0.323717	-0.23566	-2.84242	-2.63361	-2.56092	-0.283533
296	gi|6678682	Mus musculus	galectin-1 [Mus musculus]	-0.168	-0.224	0.0200002	-0.064	-0.132	-0.072	-0.1	-1.24484	-1.96701	-0.0181772	-0.455113	-1.19271	-0.435891	-0.467761
300	gi|24762230	Mus musculus	40S ribosomal protein S15a [Mus musculus]	-0.072	-0.012	0.192	-0.048	0.028	0.00400006	-0.208	-0.276546	-0.222174	-1.43431	-0.0550641	-0.28744	-0.100013	-0.258265
306	gi|13385726	Mus musculus	cytochrome b-c1 complex subunit 7 [Mus musculus]	0.172	0.0440001	-0.116	0.108	0.0879999	0.0959998	0.18	-1.114	-0.00917258	-1.02787	-0.605074	-0.260135	-0.598228	-1.35119
316	gi|157951700	Mus musculus	calsequestrin-2 precursor [Mus musculus]	-0.024	-0.1	0	-0.092	-0.176	-0.052	-0.324	-0.0424237	-0.737426	-0.0238347	-0.580623	-1.38827	-0.283675	-2.78079
318	gi|31542143	Mus musculus	transforming protein RhoA precursor [Mus musculus]	-0.052	-0.292	-0.076	-0.076	-0.092	-0.052	-0.1	-0.644369	-1.52142	-0.751583	-0.861887	-0.677442	-0.636414	-1.13924
337	gi|350606354	Mus musculus	plastin-2 [Mus musculus]	0.0520002	0.176	0.284	-0.04	0.22	0.224	-0.00800001	-0.17446	-0.733987	-1.33548	-0.102473	-0.999183	-1.01029	-0.00900457
357	gi|111074529	Mus musculus	collagen alpha-1(XII) chain precursor [Mus musculus]	-0.124	0.0799998	0.128	0.136	0.124	0.164	-0.00800001	-0.826934	-0.493933	-0.84355	-0.994022	-0.95708	-1.32273	-0.030731
390	gi|84781779	1.02848e+06	NADH dehydrogenase [ubiquinone] 1 beta subcomplex subunit 6 [Mus musculus]	0.0999998	0.0799998	-0.024	0.076	0.0600002	0.0319999	0	-1.83535	-0.660532	-0.399121	-1.84601	-0.666529	-1.08764	-0.627896
416	gi|84875537	Mus musculus	nucleolin [Mus musculus]	-0.024	-0.032	0.0639999	-0.048	0.0159998	0.0679999	-0.176	-0.110024	-0.164311	-0.453036	-0.265922	-0.097686	-0.460539	-1.41459
421	gi|1346343	HUMAN	Keratin, type II cytoskeletal 1 (Cytokeratin-1) (CK-1) (Keratin-1) (K1) (67 kDa cytokeratin) (Hair alpha protein) cRAP	-0.224	-0.388	-0.096	-0.088	-0.508	-0.2	-0.22	-0.861567	-1.44575	-0.318222	-0.292395	-1.3533	-0.767951	-0.843843
468	gi|31982171	Mus musculus	murinoglobulin-1 precursor [Mus musculus]	-0.08	-0.016	0.0200002	-0.132	-0.152	0.108	-0.18	-0.456922	-0.0140278	-0.0858392	-1.0875	-1.21772	-0.759987	-1.39568
484	gi|6679457	Mus musculus	bone marrow proteoglycan precursor [Mus musculus]	0.128	0.776	0.856	0.556	0.568	0.616	0.416	-0.604989	-1.39189	-1.22699	-0.965855	-0.899914	-0.960291	-0.892621
510	gi|21312594	Mus musculus	mitochondrial pyruvate carrier 2 [Mus musculus]	0.0600002	-0.064	-0.156	0.00400006	-0.024	0.00400006	0.0559999	-0.614826	-0.28045	-1.39767	-0.205727	-0.34174	-0.0400314	-0.546656
662	gi|547754	HUMAN	Keratin, type II cytoskeletal 2 epidermal (Cytokeratin-2e) (K2e) (CK 2e) (keratin-2) cRAP	-0.04	-0.084	-0.016	-0.00399999	-0.1	-0.148	-0.092	-0.239412	-0.725847	-0.159642	-0.236285	-0.786834	-1.33287	-0.828916
797	gi|254675270	Mus musculus	40S ribosomal protein S5 [Mus musculus]	0.0520002	0.0319999	0.0119999	-0.024	0.0559999	0	-0.00800001	-0.996844	-2.67778	-2.57642	-2.04691	-2.66836	-2.54488	-0.0333382
893	gi|6680658	Protein ADP-ribosylarginine	[Protein ADP-ribosylarginine] hydrolase [Mus musculus]	-0.036	-0.032	-0.02	-0.028	-0.028	-0.032	0	-1.54096	-1.08988	-0.328433	-0.795313	-1.73734	-0.930214	-0.369541
